# Supplementary material for: A review of fossil scorpion higher systematics
Source: PeerJ. 2024 Dec 6;12:e18557. doi: 10.7717/peerj.18557 (PMC11627080; doi:10.7717/peerj.18557)
Supplement: Supplemental Information 1 — The PBDB scorpion data, a standalone R script to conduct analyses and create outputs, as bash script to run this R script, a read me, and Figure S1. The readme contains full instructions. [file peerj-12-18557-s001.zip]

Archive with 5 entries (5 files):
- Dunlop_Garwood_scorpiones_pbdb_data_genus_May_24.csv
- Dunlop_Garwood_scorpion_taxonomy.R
- Dunlop_Garwood_scorpion_taxonomy.sh
- README.md
- SI_Figure_01.pdf
