# Supplementary material for: A review of fossil scorpion higher systematics
Source: PeerJ. 2024 Dec 6;12:e18557. doi: 10.7717/peerj.18557 (PMC11627080; doi:10.7717/peerj.18557)
Supplement: Supplemental Information 1 — The PBDB scorpion data, a standalone R script to conduct analyses and create outputs, as bash script to run this R script, a read me, and Figure S1. The readme contains full instructions. [file peerj-12-18557-s001.zip › Dunlop_Garwood_scorpiones_pbdb_data_genus_May_24.csv]

Data Provider	The Paleobiology Database
Data Source	The Paleobiology Database
Data License	Creative Commons CC-BY
License URL	http://creativecommons.org/licenses/by/4.0/
Documentation URL	http://paleobiodb.org/data1.2/occs/list_doc.html
Data URL	http://paleobiodb.org/data1.2/occs/list.csv?datainfo&rowcount&base_name=scorpiones&taxon_reso=genus&show=attr,class,genus,stratext,ref,refattr
Access Time	Wed 2024-05-08 07:51:32 GMT
Title	PBDB Data Service
Parameters:
	base_name	scorpiones
	idreso	genus
	timerule	major
	taxon_status	all
	show	attr,class,genus,stratext,ref,refattr
Elapsed Time	0.0313
Records Found	247
Records Returned	247
Records:
occurrence_no	record_type	reid_no	flags	collection_no	identified_name	identified_rank	identified_no	difference	accepted_name	accepted_attr	accepted_rank	accepted_no	early_interval	late_interval	max_ma	min_ma	ref_author	ref_pubyr	reference_no	phylum	class	order	family	genus	formation	stratgroup	member	stratscale	zone	localsection	localbed	localbedunit	localorder	regionalsection	regionalbed	regionalbedunit	regionalorder	stratcomments	primary_reference
6950	occ			491	Proscorpius osborni	species	272255		Proscorpius osborni		species	272255	Pridoli		423	419.2	Alling and Briggs	1961	60939	Arthropoda	Arachnida	Scorpiones	Proscorpiidae	Proscorpius	Fiddlers Green	Bertie		formation										PJW: Was "Bertie Formation." This is certainly Fiddlers Green Formation, but I am not sure which member.	H. L. Alling and L. I. Briggs. 1961. Stratigraphy of Upper Silurian Cayugan Evaporites. AAPG Bulletin 45(4):515-547
284507	occ			26904	Palaeoscorpius devonicus	species	286770		Palaeoscorpius devonicus		species	286770	Early Emsian		407.6	398.3	Stuermer and Schaarschmidt	1980	7445	Arthropoda	Arachnida	Scorpiones	Palaeoscorpionidae	Palaeoscorpius	Hunsrueck Slate			group of beds											W. Stuermer and F. Schaarschmidt. 1980. Pflanzen im Hunsrueckschiefer. Versteinertes Leben im Roentgenlicht 11:19-25
370200	occ			153609	Centruroides ? sp.	genus	272728		Centruroides		genus	272728	Early Miocene		23.03	15.98	Santiago-Blay and Poinar	1993	9418	Arthropoda	Arachnida	Scorpiones	Buthidae	Centruroides	Mazantic Shale	Simojovel												JA: originally entered as Chattian and from the La Quinta Formation; fossils are from the estaurine Mazantic Shale and strictly Early Miocene according to Perrilliat et al. 2010	J. A. Santiago-Blay and G. O. Poinar. 1993. First scorpion (Buthidae: Centruroides) from Mexican amber (Lower Miocene to Upper Oligocene). The Journal of Arachnology 21:147-151
462023	occ			27049	n. gen. Waeringoscorpio n. sp. hefteri	species	286760		Waeringoscorpio hefteri		species	286760	Early Emsian		407.6	398.3	Størmer	1970	11983	Arthropoda	Arachnida	Scorpiones	Proscorpiidae	Waeringoscorpio				group of beds										plants present in different horizons	L. Størmer. 1970. Arthropods from the Lower Devonian (Lower Emsian) of Alken an der Mosel, Germany. Part 1: Arachnida. Senckenbergiana Lethaea 51(4):335-369
880681	occ			153542	Mesophonus n. sp. bromsgroviensis	species	286791	recombined as	Willsiscorpio bromsgroviensis		species	286791	Anisian		247.2	242	Wills	1910	49640	Arthropoda	Arachnida	Scorpiones	Willsiscorpionidae	Willsiscorpio	Bromsgrove Sandstone		Finstall	group of beds										Bromsgrove Sandstone dated as Anisian on the basis of palynology (Benton et al. 1994); Finstall Member formerly known as the "Building Stones"	L. J. Wills. 1910. On the fossiliferous lower Keuper rocks of Worcestershire, with descriptions of some of the plants and animals discovered therein. Proceedings of the Geologists' Association 21:249-331
980340	occ			117255	Protobuthus n. sp. ziliolii	species	477127		Protobuthus ziliolii		species	477127	Illyrian	Fassanian	243.8	239.7	Viaretti et al.	2023	85834	Arthropoda	Arachnida	Scorpiones	Protobuthidae	Protobuthus	Besano			group of beds										Upper Besano Formation (sensu Röhl et al. 2001), uppermost Anisian/lowermost Ladinian (uppermost N. secedensis Zone/lowermost E. curioni Zone sensu Brack et al. 2005), Middle Triassic.\r\n	M. Viaretti, G. Bindellini, and C. Dal Sasso. 2023. A new Mesozoic scorpion from the Besano Formation (Middle Triassic, Monte San Giorgio UNESCO WHL), Italy. PalZ 97:505-517
1039409	occ	29483		125238	n. gen. Pseudobuthiscorpius n. sp. labiosus	species	286866	subjective synonym of	Compsoscorpius buthiformis		species	272585	Westphalian B		317	314.6	Kjellesvig-Waering	1986	49610	Arthropoda	Arachnida	Scorpiones	NO_FAMILY_SPECIFIED	Compsoscorpius														Middle Coal Measures (binds between the "Brooch" and "Thick" coals). Westphalian B, Duckmantian, according to recent papers.	E. N. Kjellesvig-Waering. 1986. A restudy of the fossil Scorpionida of the world. Palaeontographica Americana 55:1-287
1064716	occ			34471	n. gen. Centromachus n. sp. euglyptus	species	243103		Centromachus euglyptus		species	243103	Visean		346.7	330.9	Jeram	1994	42477	Arthropoda	Arachnida	Scorpiones	Centromachidae	Centromachus	Glencartholm Volcanic	Upper Border												Neuropteris antecdens Zone. Foraminifera from the sequence suggest a position near the Holkerian-Asbian boundary (George et al. 1976)	A. J. Jeram. 1994. Scorpions from the Viséan of East Kirkton, West Lothian, Scotland, with a revision of the infraorder Mesoscorpionina. Transactions of the Royal Society of Edinburgh: Earth Sciences 84:283-299
1064717	occ			131672	n. gen. Pulmonoscorpius n. sp. kirktonensis	species	243105		Pulmonoscorpius kirktonensis		species	243105	Brigantian		336.3	330.9	Jeram	1994	42477	Arthropoda	Arachnida	Scorpiones	Centromachidae	Pulmonoscorpius	East Kirkton Limestone	Upper Oil Shale	East Kirkton Limestone	bed											A. J. Jeram. 1994. Scorpions from the Viséan of East Kirkton, West Lothian, Scotland, with a revision of the infraorder Mesoscorpionina. Transactions of the Royal Society of Edinburgh: Earth Sciences 84:283-299
1064718	occ			131672	Pulmonoscorpius sp. A informal	genus	243104	obsolete variant of	Pulmonoscorpius		genus	243104	Brigantian		336.3	330.9	Jeram	1994	42477	Arthropoda	Arachnida	Scorpiones	Centromachidae	Pulmonoscorpius	East Kirkton Limestone	Upper Oil Shale	East Kirkton Limestone	bed											A. J. Jeram. 1994. Scorpions from the Viséan of East Kirkton, West Lothian, Scotland, with a revision of the infraorder Mesoscorpionina. Transactions of the Royal Society of Edinburgh: Earth Sciences 84:283-299
1064719	occ			131672	Pulmonoscorpius sp. B informal	genus	243104	obsolete variant of	Pulmonoscorpius		genus	243104	Brigantian		336.3	330.9	Jeram	1994	42477	Arthropoda	Arachnida	Scorpiones	Centromachidae	Pulmonoscorpius	East Kirkton Limestone	Upper Oil Shale	East Kirkton Limestone	bed											A. J. Jeram. 1994. Scorpions from the Viséan of East Kirkton, West Lothian, Scotland, with a revision of the infraorder Mesoscorpionina. Transactions of the Royal Society of Edinburgh: Earth Sciences 84:283-299
1064720	occ			34471	n. gen. Acanthracochaerilus n. sp. palustris	species	243109		Acanthracochaerilus palustris		species	243109	Visean		346.7	330.9	Jeram	1994	42477	Arthropoda	Arachnida	Scorpiones	Centromachidae	Acanthracochaerilus	Glencartholm Volcanic	Upper Border												Neuropteris antecdens Zone. Foraminifera from the sequence suggest a position near the Holkerian-Asbian boundary (George et al. 1976)	A. J. Jeram. 1994. Scorpions from the Viséan of East Kirkton, West Lothian, Scotland, with a revision of the infraorder Mesoscorpionina. Transactions of the Royal Society of Edinburgh: Earth Sciences 84:283-299
1064721	occ			34471	n. gen. Gigantoscorpio n. sp. willsi	species	243114		Gigantoscorpio willsi		species	243114	Visean		346.7	330.9	Jeram	1994	42477	Arthropoda	Arachnida	Scorpiones	Gigantoscorpionidae	Gigantoscorpio	Glencartholm Volcanic	Upper Border												Neuropteris antecdens Zone. Foraminifera from the sequence suggest a position near the Holkerian-Asbian boundary (George et al. 1976)	A. J. Jeram. 1994. Scorpions from the Viséan of East Kirkton, West Lothian, Scotland, with a revision of the infraorder Mesoscorpionina. Transactions of the Royal Society of Edinburgh: Earth Sciences 84:283-299
1064722	occ			34471	n. gen. Eskiscorpio n. sp. parvus	species	243123		Eskiscorpio parvus		species	243123	Visean		346.7	330.9	Jeram	1994	42477	Arthropoda	Arachnida	Scorpiones	Eoscorpiidae	Eskiscorpio	Glencartholm Volcanic	Upper Border												Neuropteris antecdens Zone. Foraminifera from the sequence suggest a position near the Holkerian-Asbian boundary (George et al. 1976)	A. J. Jeram. 1994. Scorpions from the Viséan of East Kirkton, West Lothian, Scotland, with a revision of the infraorder Mesoscorpionina. Transactions of the Royal Society of Edinburgh: Earth Sciences 84:283-299
1064725	occ			131671	Pulmonoscorpius kirktonensis	species	243105		Pulmonoscorpius kirktonensis		species	243105	Brigantian		336.3	330.9	Jeram	1994	42477	Arthropoda	Arachnida	Scorpiones	Centromachidae	Pulmonoscorpius	East Kirkton Limestone	Upper Oil Shale	Little Cliff Shale	bed										ETE dating method: time_unit, ETE age comment: . radiometric intage_min. Bed 82 - bed "b"; lower part of Brigantian	A. J. Jeram. 1994. Scorpions from the Viséan of East Kirkton, West Lothian, Scotland, with a revision of the infraorder Mesoscorpionina. Transactions of the Royal Society of Edinburgh: Earth Sciences 84:283-299
1149095	occ	28825		126152	n. gen. Eobuthus n. sp. rakovnicensis	species	272262		Eobuthus rakovnicensis		species	272262	Moscovian		315.2	307	Fritsch	1904	47350	Arthropoda	Arachnida	Scorpiones	Eobuthidae	Eobuthus	Kladno		Radnice	group of beds										Mittleres Obercarbon; Radnitzer Schichten. Constrained to early Moscovian by radiometric dating in Opluštil et al. (2016).	A. Fritsch. 1904. Palaeozoische Arachniden. Prague: Selbstverlag.
1149103	occ			126152	n. gen. Anthracoscorpio n. sp. juvenis	species	272172		Anthracoscorpio juvenis		species	272172	Moscovian		315.2	307	Kušta	1889	47347	Arthropoda	Arachnida	Scorpiones	Anthracoscorpionidae	Anthracoscorpio	Kladno		Radnice	group of beds										Mittleres Obercarbon; Radnitzer Schichten. Constrained to early Moscovian by radiometric dating in Opluštil et al. (2016).	J. Kušta. 1889. O nových arachnidech z karbonu Rakovnického. Sitzungsberichte der Königlich Böhmischen Gesellschaft der Wissenschaften in Prag 1888:194-208
1150395	occ			146852	n. gen. Feistmantelia n. sp. ornata	species	272264		Feistmantelia ornata		species	272264	Gzhelian		303.7	298.9	Fritsch	1904	47350	Arthropoda	Arachnida	Scorpiones	Isobuthidae	Feistmantelia	Slaný		Kounov	group of beds										One meter above Kounov coal measures. Overlying tuff constrained to an age younger than 301.5 +/- 0.11 Ma by Opluštil et al. (2016).	A. Fritsch. 1904. Palaeozoische Arachniden. Prague: Selbstverlag.
1150397	occ			128574	Isobuthus n. sp. nyranensis	species	272265		Isobuthus nyranensis		species	272265	Moscovian		315.2	307	Fritsch	1904	47350	Arthropoda	Arachnida	Scorpiones	Isobuthidae	Isobuthus	Kladno		Nyrany	group of beds										Fauna associated with main Nýřany coal, from the lower part of the member, with a nearby or associated tuff dated as late Moscovian (307.05 +/- 0.16 Ma).	A. Fritsch. 1904. Palaeozoische Arachniden. Prague: Selbstverlag.
1150398	occ			146851	n. gen. Cyclophthalmus n. sp. senior	species	272147		Cyclophthalmus senior		species	272147	Westphalian C		314.6	309.8	Corda	1835	47422	Arthropoda	Arachnida	Scorpiones	Cyclophthalmidae	Cyclophthalmus	Kladno		Radnice											Fritsch assigns same age as Raknovik. Constrained to early Moscovian by radiometric dating in Opluštil et al. (2016).	A. J. C. Corda. 1835. Ueber den in der Steinkohlenformation bei Cholme gefundenen fossilen Scorpion. Verhandlungen der Gesellschaft des Vaterländischen Museums in Böhmen
1150399	occ	29490		127218	Paraisobuthus n. sp. duobicarinatus	species	286847		Paraisobuthus duobicarinatus		species	286847	Westphalian B		317	314.6	Kjellesvig-Waering	1986	49610	Arthropoda	Arachnida	Scorpiones	Paraisobuthidae	Paraisobuthus	Middle Coal Measures													About 30-40 feet below the Top Hard Coal. Lower similis-pulchra zone according to Petrunkevitch (1953).	E. N. Kjellesvig-Waering. 1986. A restudy of the fossil Scorpionida of the world. Palaeontographica Americana 55:1-287
1150400	occ			34904	Anthracoscorpio n. sp. dunlopi	species	272584		Anthracoscorpio dunlopi		species	272584	Westphalian A		318.8	317	Pocock	1911	47423	Arthropoda	Arachnida	Scorpiones	Anthracoscorpionidae	Anthracoscorpio	Drumgray Coal													Lower Coal Measures, a little above Drumgray coal; Langsettian	R. I. Pocock. 1911. A Monograph of the Terrestrial Carboniferous Arachnida of Great Britain
1150401	occ			34905	Anthracoscorpio n. sp. buthiformis	species	272585	recombined as	Compsoscorpius buthiformis		species	272585	Westphalian A		318.8	317	Pocock	1911	47423	Arthropoda	Arachnida	Scorpiones	NO_FAMILY_SPECIFIED	Compsoscorpius				group of beds	communis									Middle Coal measures (blue-grey shales at 135-180 feet above the Boyley or Arley Mine) according to Bolton; Lower Coal Measures, above the Arley Mine Seam, communis zone according to Wootton. [Assumed to be the same interval]	R. I. Pocock. 1911. A Monograph of the Terrestrial Carboniferous Arachnida of Great Britain
1150402	occ			127287	Eobuthus n. sp. holti	species	272575		Eobuthus holti		species	272575	Westphalian A		318.8	317	Pocock	1911	47423	Arthropoda	Arachnida	Scorpiones	Eobuthidae	Eobuthus					communis									Middle Coal measures (blue-grey shales at 135-180 feet above the Boyley or Arley Mine) according to Bolton; Lower Coal Measures, above the Arley Mine Seam, communis zone according to Wootton. [Assumed to be the same interval]	R. I. Pocock. 1911. A Monograph of the Terrestrial Carboniferous Arachnida of Great Britain
1150403	occ			127287	Eoscorpius n. sp. sparthensis	species	272582		Eoscorpius sparthensis		species	272582	Westphalian A		318.8	317	Baldwin and Sutcliffe	1904	49653	Arthropoda	Arachnida	Scorpiones	Eoscorpiidae	Eoscorpius					communis									Middle Coal measures (blue-grey shales at 135-180 feet above the Boyley or Arley Mine) according to Bolton; Lower Coal Measures, above the Arley Mine Seam, communis zone according to Wootton. [Assumed to be the same interval]	W. Baldwin and W. H. Sutcliffe. 1904. Eoscorpius sparthensis sp. nov., from the Middle Coal-Measures of Lancashire. Quarterly Journal of the Geological Society 60:394-399
1150404	occ	29477		34907	n. gen. Coseleyscorpio n. sp. lanceolatus	species	286804	subjective synonym of	Compsoscorpius buthiformis		species	272585	Westphalian B		317	314.6	Kjellesvig-Waering	1986	49610	Arthropoda	Arachnida	Scorpiones	NO_FAMILY_SPECIFIED	Compsoscorpius														Middle Coal Measures (binds between the "Brooch" and "Thick" coals). Westphalian B, Duckmantian, according to recent papers.	E. N. Kjellesvig-Waering. 1986. A restudy of the fossil Scorpionida of the world. Palaeontographica Americana 55:1-287
1150405	occ	29482		34908	n. gen. Leioscorpio n. sp. pseudobuthiformis	species	286850	subjective synonym of	Compsoscorpius buthiformis		species	272585	Westphalian B		317	314.6	Kjellesvig-Waering	1986	49610	Arthropoda	Arachnida	Scorpiones	NO_FAMILY_SPECIFIED	Compsoscorpius				group of beds										Middle Coal Measures (binds between the "Brooch" and "Thick" coals). Westphalian B, Duckmantian, according to recent papers.	E. N. Kjellesvig-Waering. 1986. A restudy of the fossil Scorpionida of the world. Palaeontographica Americana 55:1-287
1150406	occ	29484		34906	n. gen. Compsoscorpius n. sp. elegans	species	286879	subjective synonym of	Compsoscorpius buthiformis		species	272585	Westphalian B		317	314.6	Petrunkevitch	1949	9400	Arthropoda	Arachnida	Scorpiones	NO_FAMILY_SPECIFIED	Compsoscorpius				group of beds										Middle Coal Measures (binds between the "Brooch" and "Thick" coals). Westphalian B, Duckmantian, according to recent papers.	A. I. Petrunkevitch. 1949. A study of the structure classification and relationships of the Palaeozoic Arachnida based on the collections of the British Museum. Transactions of the Connecticut Academy of Arts and Sciences 37:69-315
1150446	occ	29478		112630	Palaeobuthus distinctus	species	272641		Palaeobuthus distinctus		species	272641	Westphalian D		309.8	307.4	Kjellesvig-Waering	1986	49610	Arthropoda	Arachnida	Scorpiones	Palaeobuthidae	Palaeobuthus	Carbondale	Kewanee	Francis Creek Shale			lower Francis Creek Member	lower Francis Creek Member								E. N. Kjellesvig-Waering. 1986. A restudy of the fossil Scorpionida of the world. Palaeontographica Americana 55:1-287
1150447	occ			112630	Eoscorpius n. sp. granulosus	species	272632	subjective synonym of	Eoscorpius carbonarius		species	272267	Westphalian D		309.8	307.4	Petrunkevitch	1913	9398	Arthropoda	Arachnida	Scorpiones	Eoscorpiidae	Eoscorpius	Carbondale	Kewanee	Francis Creek Shale			lower Francis Creek Member	lower Francis Creek Member								A. I. Petrunkevitch. 1913. A monograph of the terrestrial Palaeozoic Arachnida of North America. Transactions of the Connecticut Acadamy of Arts and Sciences 18:1-137
1150448	occ			112630	n. gen. Palaeopisthacanthus n. sp. schucherti	species	272636		Palaeopisthacanthus schucherti		species	272636	Westphalian D		309.8	307.4	Petrunkevitch	1913	9398	Arthropoda	Arachnida	Scorpiones	Palaeopisthacanthidae	Palaeopisthacanthus	Carbondale	Kewanee	Francis Creek Shale			lower Francis Creek Member	lower Francis Creek Member								A. I. Petrunkevitch. 1913. A monograph of the terrestrial Palaeozoic Arachnida of North America. Transactions of the Connecticut Acadamy of Arts and Sciences 18:1-137
1150449	occ			112630	n. gen. Eoctonus n. sp. miniatus	species	272639		Eoctonus miniatus		species	272639	Westphalian D		309.8	307.4	Petrunkevitch	1913	9398	Arthropoda	Arachnida	Scorpiones	Eoctonidae	Eoctonus	Carbondale	Kewanee	Francis Creek Shale			lower Francis Creek Member	lower Francis Creek Member								A. I. Petrunkevitch. 1913. A monograph of the terrestrial Palaeozoic Arachnida of North America. Transactions of the Connecticut Acadamy of Arts and Sciences 18:1-137
1150450	occ			112630	n. gen. Palaeobuthus n. sp. distinctus	species	272641		Palaeobuthus distinctus		species	272641	Westphalian D		309.8	307.4	Petrunkevitch	1913	9398	Arthropoda	Arachnida	Scorpiones	Palaeobuthidae	Palaeobuthus	Carbondale	Kewanee	Francis Creek Shale			lower Francis Creek Member	lower Francis Creek Member								A. I. Petrunkevitch. 1913. A monograph of the terrestrial Palaeozoic Arachnida of North America. Transactions of the Connecticut Acadamy of Arts and Sciences 18:1-137
1150452	occ			21981	Eoscorpius n. sp. typicus	species	272630	subjective synonym of	Eoscorpius carbonarius		species	272267	Westphalian D		309.8	307.4	Petrunkevitch	1913	9398	Arthropoda	Arachnida	Scorpiones	Eoscorpiidae	Eoscorpius	Carbondale	Kewanee	Francis Creek Shale												A. I. Petrunkevitch. 1913. A monograph of the terrestrial Palaeozoic Arachnida of North America. Transactions of the Connecticut Acadamy of Arts and Sciences 18:1-137
1150453	occ			21981	Palaeopisthacanthus n. sp. mazonensis	species	272637	subjective synonym of	Eoscorpius carbonarius		species	272267	Westphalian D		309.8	307.4	Petrunkevitch	1913	9398	Arthropoda	Arachnida	Scorpiones	Eoscorpiidae	Eoscorpius	Carbondale	Kewanee	Francis Creek Shale												A. I. Petrunkevitch. 1913. A monograph of the terrestrial Palaeozoic Arachnida of North America. Transactions of the Connecticut Acadamy of Arts and Sciences 18:1-137
1150457	occ			146857	Eoscorpius n. sp. danielsi	species	272631	recombined as	Kronoscorpio danielsi		species	272631	Westphalian D		309.8	307.4	Petrunkevitch	1913	9398	Arthropoda	Arachnida	Scorpiones	Kronoscorpionidae	Kronoscorpio	Carbondale	Kewanee	Francis Creek Shale												A. I. Petrunkevitch. 1913. A monograph of the terrestrial Palaeozoic Arachnida of North America. Transactions of the Connecticut Acadamy of Arts and Sciences 18:1-137
1150458	occ			146857	n. gen. Trigonoscorpio n. sp. americanus	species	272634	subjective synonym of	Eoscorpius carbonarius		species	272267	Westphalian D		309.8	307.4	Petrunkevitch	1913	9398	Arthropoda	Arachnida	Scorpiones	Eoscorpiidae	Eoscorpius	Carbondale	Kewanee	Francis Creek Shale												A. I. Petrunkevitch. 1913. A monograph of the terrestrial Palaeozoic Arachnida of North America. Transactions of the Connecticut Acadamy of Arts and Sciences 18:1-137
1150509	occ			122474	Centruroides n. sp. beynai	species	272729	subjective synonym of	Centruroides nitidus		species	272731	Burdigalian	Langhian	20.44	13.82	Schawaller	1979	47434	Arthropoda	Arachnida	Scorpiones	Buthidae	Centruroides				bed										Age controversial, with the youngest proposed age of 20-15 mya based on foraminifera and the oldest as 45-30 mya based on coccoliths. Most of the amber is secondarily deposited in turbiditic sandstones.	W. Schawaller. 1979. Erstnachweis eines Skorpions in Dominikanischem Bernstein (Stuttgarter Bernsteinsammlung: Arachnida, Scorpionida). Stuttgarter Beiträge zur Naturkunde Serie B (Geologie und Paläontologie) 45:1-15
1151248	occ			147002	Lichnophthalmus sp.	genus	272978	subjective synonym of	Eoscorpius		genus	272266	Asselian		298.9	293.52	Laurentiaux-Vieira and Laurentiaux	1963	47471	Arthropoda	Arachnida	Scorpiones	Eoscorpiidae	Eoscorpius	Schistes de Buxières													Horizon assigned to lower Autunien	F. Laurentiaux-Vieira and D. Laurentiaux. 1963. Sur quelques restes noveaux d'Arachnides du terrain houiller. Annales de la Société Géologique du Nord 83:23-29
1180634	occ			152106	n. gen. Eoscorpius n. sp. carbonarius	species	272267		Eoscorpius carbonarius		species	272267	Westphalian D		309.8	307.4	Meek and Worthen	1868	48809	Arthropoda	Arachnida	Scorpiones	Eoscorpiidae	Eoscorpius	Carbondale	Kewanee	Francis Creek Shale			lower Francis Creek Member	lower Francis Creek Member								F. B. Meek and A. H. Worthen. 1868. Preliminary notice of a scorpion, a Eurypterus? and other fossils from the Coal-measures of Illinois. The American Journal of Science and Arts, Second Series 46:19-28
1180635	occ			152106	n. gen. Mazonia n. sp. woodiana	species	272270		Mazonia woodiana		species	272270	Westphalian D		309.8	307.4	Meek and Worthen	1868	16183	Arthropoda	Arachnida	Scorpiones	Mazoniidae	Mazonia	Carbondale	Kewanee	Francis Creek Shale			lower Francis Creek Member	lower Francis Creek Member								F. B. Meek and A. H. Worthen. 1868. Part II. Palaeontology. Geological Survey of Illinois 3:291-565
1183353	occ			28069	Mazonia n. sp. acadica	species	284074		Mazonia acadica		species	284074	Westphalian A		318.8	317	Scudder	1895	49117	Arthropoda	Arachnida	Scorpiones	Mazoniidae	Mazonia	Joggins	Cumberland		group of beds		Division 4, Section XV	coal-group 15							From Steen (1934): "top of the Joggins formation...Division 4, Section XV., Coal-group 15 of the Joggins section given in Dawson's 'Acadian Geology,' 1868, pp. 156-178." From Lyell (1853): The fossils are from Bed 5 of a 25 ft section, composed of 7 beds. Bed 5 is approximately 600 ft below the main coal, "King's Vein".\r\nOriginal entry for Local Section name was "South Joggins"; for Bed/horizon…	S. H. Scudder. 1895. Canadian fossil insects, myriapods and arachnids, 3. Notes upon myriapods and arachnids found in sigillarian stumps in the Nova Scotia coal field. Geological Survey of Canada Contributions to Canadian Palaeontology 2(1):57-66
1183354	occ			28069	Mazonia sp.	genus	272269		Mazonia		genus	272269	Westphalian A		318.8	317	Scudder	1895	49117	Arthropoda	Arachnida	Scorpiones	Mazoniidae	Mazonia	Joggins	Cumberland		group of beds		Division 4, Section XV	coal-group 15							From Steen (1934): "top of the Joggins formation...Division 4, Section XV., Coal-group 15 of the Joggins section given in Dawson's 'Acadian Geology,' 1868, pp. 156-178." From Lyell (1853): The fossils are from Bed 5 of a 25 ft section, composed of 7 beds. Bed 5 is approximately 600 ft below the main coal, "King's Vein".\r\nOriginal entry for Local Section name was "South Joggins"; for Bed/horizon…	S. H. Scudder. 1895. Canadian fossil insects, myriapods and arachnids, 3. Notes upon myriapods and arachnids found in sigillarian stumps in the Nova Scotia coal field. Geological Survey of Canada Contributions to Canadian Palaeontology 2(1):57-66
1190053	occ			153529	Proscorpius osborni	species	272255		Proscorpius osborni		species	272255	Pridoli		423	419.2	Kjellesvig-Waering	1986	49610	Arthropoda	Arachnida	Scorpiones	Proscorpiidae	Proscorpius	Fiddlers Green	Bertie	Phelps	group of beds											E. N. Kjellesvig-Waering. 1986. A restudy of the fossil Scorpionida of the world. Palaeontographica Americana 55:1-287
1190054	occ			153530	Proscorpius osborni	species	272255		Proscorpius osborni		species	272255	Pridoli		423	419.2	Kjellesvig-Waering	1986	49610	Arthropoda	Arachnida	Scorpiones	Proscorpiidae	Proscorpius	Fiddlers Green	Bertie	Phelps	group of beds											E. N. Kjellesvig-Waering. 1986. A restudy of the fossil Scorpionida of the world. Palaeontographica Americana 55:1-287
1190055	occ			153529	Archaeophonus eurypteroides	species	286759	subjective synonym of	Proscorpius osborni		species	272255	Pridoli		423	419.2	Kjellesvig-Waering	1986	49610	Arthropoda	Arachnida	Scorpiones	Proscorpiidae	Proscorpius	Fiddlers Green	Bertie	Phelps	group of beds											E. N. Kjellesvig-Waering. 1986. A restudy of the fossil Scorpionida of the world. Palaeontographica Americana 55:1-287
1190056	occ			153531	Proscorpius osborni	species	272255		Proscorpius osborni		species	272255	Pridoli		423	419.2	Kjellesvig-Waering	1966	49611	Arthropoda	Arachnida	Scorpiones	Proscorpiidae	Proscorpius	Fiddlers Green	Bertie	Phelps	group of beds											E. N. Kjellesvig-Waering. 1966. Silurian scorpions of New York. Journal of Paleontology 40:359-375
1190057	occ			153532	Proscorpius osborni	species	272255		Proscorpius osborni		species	272255	Pridoli		423	419.2	Kjellesvig-Waering	1966	49611	Arthropoda	Arachnida	Scorpiones	Proscorpiidae	Proscorpius	Fiddlers Green	Bertie	Phelps	group of beds											E. N. Kjellesvig-Waering. 1966. Silurian scorpions of New York. Journal of Paleontology 40:359-375
1190058	occ			153532	n. gen. Archaeophonus n. sp. eurypteroides	species	286759	subjective synonym of	Proscorpius osborni		species	272255	Pridoli		423	419.2	Kjellesvig-Waering	1966	49611	Arthropoda	Arachnida	Scorpiones	Proscorpiidae	Proscorpius	Fiddlers Green	Bertie	Phelps	group of beds											E. N. Kjellesvig-Waering. 1966. Silurian scorpions of New York. Journal of Paleontology 40:359-375
1190059	occ			153533	Palaeophonus n. sp. osborni	species	286758		Palaeophonus osborni		species	286758	Pridoli		423	419.2	Whitfield	1885	49612	Arthropoda	Arachnida	Scorpiones	Palaeophonidae	Palaeophonus	Fiddlers Green	Bertie	Phelps	group of beds											R. P. Whitfield. 1885. An American Silurian scorpion. Science 6:87-88
1190060	occ			153529	n. gen. Stoermeroscorpio n. sp. delicatus	species	286767	subjective synonym of	Proscorpius osborni		species	272255	Pridoli		423	419.2	Kjellesvig-Waering	1986	49610	Arthropoda	Arachnida	Scorpiones	Proscorpiidae	Proscorpius	Fiddlers Green	Bertie	Phelps	group of beds											E. N. Kjellesvig-Waering. 1986. A restudy of the fossil Scorpionida of the world. Palaeontographica Americana 55:1-287
1190061	occ			153534	n. gen. Hydroscorpius n. sp. denisoni	species	286772		Hydroscorpius denisoni		species	286772	Lochkovian		419.2	410.8	Kjellesvig-Waering	1986	49610	Arthropoda	Arachnida	Scorpiones	Proscorpiidae	Hydroscorpius	Beartooth Butte		"Cottonwood Canyon"	group of beds	Pedavis pesavis									Vertebrate biostratigraphy (Elliot and Ilyes, 1996) indicates that the Cottonwood Canyon section is Pragian whereas the type section at Beartooth Butte is Emsian. PJW: Bleick & Coultier (2000) put this in the Pedavis pesavis zone, which is uppermost Lockhovian. I have put this in an informal "Cottonwood Canyon" member because it seems probable that this part of the Beartooth Butte will be separat…	E. N. Kjellesvig-Waering. 1986. A restudy of the fossil Scorpionida of the world. Palaeontographica Americana 55:1-287
1190062	occ			90682	n. gen. Pseudarchaeoctonus n. sp. denticulatus	species	286773		Pseudarchaeoctonus denticulatus		species	286773	Arundian		346.7	340.2	Kjellesvig-Waering	1986	49610	Arthropoda	Arachnida	Scorpiones	Proscorpiidae	Pseudarchaeoctonus	Glencartholm Volcanic Beds	Upper Border												"Visean C2S1" (= Arundian)	E. N. Kjellesvig-Waering. 1986. A restudy of the fossil Scorpionida of the world. Palaeontographica Americana 55:1-287
1190063	occ			153535	Eoscorpius n. sp. glaber	species	272576	recombined as	Archaeoctonus glaber		species	272576	Chadian		346.7	340.2	Peach	1883	49634	Arthropoda	Arachnida	Scorpiones	Proscorpiidae	Archaeoctonus	Cementstone-Sandstone Series	Upper Border												"Lowermost Bernician or S1 of the Visean"	B. N. Peach. 1883. A new species of fossil scorpions from the Carboniferous rocks of Scotland and the English borders, with a review of the genera Eoscorpius and Mazonia of Messrs Meek and Worthen. Transactions of the Royal Society of Edinburgh 30:397-412
1190064	occ			153534	n. gen. Acanthoscorpio n. sp. mucronatus	species	286774		Acanthoscorpio mucronatus		species	286774	Lochkovian		419.2	410.8	Kjellesvig-Waering	1986	49610	Arthropoda	Arachnida	Scorpiones	Acanthoscorpionidae	Acanthoscorpio	Beartooth Butte		"Cottonwood Canyon"	group of beds	Pedavis pesavis									Vertebrate biostratigraphy (Elliot and Ilyes, 1996) indicates that the Cottonwood Canyon section is Pragian whereas the type section at Beartooth Butte is Emsian. PJW: Bleick & Coultier (2000) put this in the Pedavis pesavis zone, which is uppermost Lockhovian. I have put this in an informal "Cottonwood Canyon" member because it seems probable that this part of the Beartooth Butte will be separat…	E. N. Kjellesvig-Waering. 1986. A restudy of the fossil Scorpionida of the world. Palaeontographica Americana 55:1-287
1190065	occ			153542	Mesophonus n. sp. gracilis	species	286775	recombined as	Stenoscorpio gracilis		species	286775	Anisian		247.2	242	Wills	1910	49640	Arthropoda	Arachnida	Scorpiones	Stenoscorpionidae	Stenoscorpio	Bromsgrove Sandstone		Finstall	group of beds										Bromsgrove Sandstone dated as Anisian on the basis of palynology (Benton et al. 1994); Finstall Member formerly known as the "Building Stones"	L. J. Wills. 1910. On the fossiliferous lower Keuper rocks of Worcestershire, with descriptions of some of the plants and animals discovered therein. Proceedings of the Geologists' Association 21:249-331
1190066	occ			153542	Mesophonus n. sp. pseudogracilis	species	286777	recombined as	Stenoscorpio pseudogracilis		species	286777	Anisian		247.2	242	Kjellesvig-Waering	1986	49610	Arthropoda	Arachnida	Scorpiones	Stenoscorpionidae	Stenoscorpio	Bromsgrove Sandstone		Finstall	group of beds										Bromsgrove Sandstone dated as Anisian on the basis of palynology (Benton et al. 1994); Finstall Member formerly known as the "Building Stones"	E. N. Kjellesvig-Waering. 1986. A restudy of the fossil Scorpionida of the world. Palaeontographica Americana 55:1-287
1190067	occ			90682	Gigantoscorpio willsi	species	243114		Gigantoscorpio willsi		species	243114	Arundian		346.7	340.2	Kjellesvig-Waering	1986	49610	Arthropoda	Arachnida	Scorpiones	Gigantoscorpionidae	Gigantoscorpio	Glencartholm Volcanic Beds	Upper Border												"Visean C2S1" (= Arundian)	E. N. Kjellesvig-Waering. 1986. A restudy of the fossil Scorpionida of the world. Palaeontographica Americana 55:1-287
1190068	occ			153542	n. gen. Mesophonus n. sp. perornatus	species	286779		Mesophonus perornatus		species	286779	Anisian		247.2	242	Wills	1910	49640	Arthropoda	Arachnida	Scorpiones	Mesophonidae	Mesophonus	Bromsgrove Sandstone		Finstall	group of beds										Bromsgrove Sandstone dated as Anisian on the basis of palynology (Benton et al. 1994); Finstall Member formerly known as the "Building Stones"	L. J. Wills. 1910. On the fossiliferous lower Keuper rocks of Worcestershire, with descriptions of some of the plants and animals discovered therein. Proceedings of the Geologists' Association 21:249-331
1190069	occ			153542	Mesophonus n. sp. pulcherrimus	species	286781		Mesophonus pulcherrimus		species	286781	Anisian		247.2	242	Wills	1910	49640	Arthropoda	Arachnida	Scorpiones	Mesophonidae	Mesophonus	Bromsgrove Sandstone		Finstall	group of beds										Bromsgrove Sandstone dated as Anisian on the basis of palynology (Benton et al. 1994); Finstall Member formerly known as the "Building Stones"	L. J. Wills. 1910. On the fossiliferous lower Keuper rocks of Worcestershire, with descriptions of some of the plants and animals discovered therein. Proceedings of the Geologists' Association 21:249-331
1190070	occ			153542	Mesophonus n. sp. opisthophthalmus	species	286780	subjective synonym of	Mesophonus perornatus		species	286779	Anisian		247.2	242	Kjellesvig-Waering	1986	49610	Arthropoda	Arachnida	Scorpiones	Mesophonidae	Mesophonus	Bromsgrove Sandstone		Finstall	group of beds										Bromsgrove Sandstone dated as Anisian on the basis of palynology (Benton et al. 1994); Finstall Member formerly known as the "Building Stones"	E. N. Kjellesvig-Waering. 1986. A restudy of the fossil Scorpionida of the world. Palaeontographica Americana 55:1-287
1190071	occ			122493	Mazonia woodiana	species	272270		Mazonia woodiana		species	272270	Westphalian D		309.8	307.4	Kjellesvig-Waering	1986	49610	Arthropoda	Arachnida	Scorpiones	Mazoniidae	Mazonia	Carbondale	Kewanee	Francis Creek Shale	group of beds											E. N. Kjellesvig-Waering. 1986. A restudy of the fossil Scorpionida of the world. Palaeontographica Americana 55:1-287
1190072	occ			34905	Eoscorpius (Mazonia) n. sp. wardingleyi	species	286784	recombined as	Mazonia wardingleyi		species	286784	Westphalian A		318.8	317	Woodward	1907	49648	Arthropoda	Arachnida	Scorpiones	Mazoniidae	Mazonia				group of beds	communis									Middle Coal measures (blue-grey shales at 135-180 feet above the Boyley or Arley Mine) according to Bolton; Lower Coal Measures, above the Arley Mine Seam, communis zone according to Wootton. [Assumed to be the same interval]	H. Woodward. 1907. Further notes on the Arthropoda of the British Coal-Measures. The Geological Magazine, New Series, Decade V 4:539-549
1190073	occ			34905	Geralinura n. sp. sutcliffei	species	286786	recombined as	Heloscorpio sutcliffei		species	286786	Westphalian A		318.8	317	Woodward	1907	49648	Arthropoda	Arachnida	Scorpiones	Heloscorpionidae	Heloscorpio				group of beds	communis									Middle Coal measures (blue-grey shales at 135-180 feet above the Boyley or Arley Mine) according to Bolton; Lower Coal Measures, above the Arley Mine Seam, communis zone according to Wootton. [Assumed to be the same interval]	H. Woodward. 1907. Further notes on the Arthropoda of the British Coal-Measures. The Geological Magazine, New Series, Decade V 4:539-549
1190074	occ			105002	n. gen. Liassoscorpionides n. sp. schmidti	species	286790		Liassoscorpionides schmidti		species	286790	Early Toarcian		184.2	182.9	Bode	1951	49613	Arthropoda	Arachnida	Scorpiones	NO_FAMILY_SPECIFIED	Liassoscorpionides	Posidonia Shale			group of beds											A. Bode. 1951. Ein liassischer Scorpionide. Paläontologische Zeitschrift 24:58-65
1190075	occ	29486		153537	n. gen. Phoxiscorpio n. sp. peachi	species	243111		Phoxiscorpio peachi		species	243111	Arundian	Holkerian	346.7	340.2	Kjellesvig-Waering	1986	49610	Arthropoda	Arachnida	Scorpiones	Centromachidae	Phoxiscorpio	Cementstone-Sandstone Series	Upper Border												"middle Visean"	E. N. Kjellesvig-Waering. 1986. A restudy of the fossil Scorpionida of the world. Palaeontographica Americana 55:1-287
1190076	occ			151857	Eoctonus miniatus	species	272639		Eoctonus miniatus		species	272639	Westphalian D		309.8	307.4	Kjellesvig-Waering	1986	49610	Arthropoda	Arachnida	Scorpiones	Eoctonidae	Eoctonus	Carbondale	Kewanee	Francis Creek Shale	group of beds											E. N. Kjellesvig-Waering. 1986. A restudy of the fossil Scorpionida of the world. Palaeontographica Americana 55:1-287
1190077	occ			122493	Eoctonus miniatus	species	272639		Eoctonus miniatus		species	272639	Westphalian D		309.8	307.4	Kjellesvig-Waering	1986	49610	Arthropoda	Arachnida	Scorpiones	Eoctonidae	Eoctonus	Carbondale	Kewanee	Francis Creek Shale	group of beds											E. N. Kjellesvig-Waering. 1986. A restudy of the fossil Scorpionida of the world. Palaeontographica Americana 55:1-287
1190078	occ			153538	Buthiscorpius n. sp. lemayi	species	286795		Buthiscorpius lemayi		species	286795	Westphalian D		309.8	307.4	Kjellesvig-Waering	1986	49610	Arthropoda	Arachnida	Scorpiones	Buthiscorpiidae	Buthiscorpius	Carbondale	Kewanee	Francis Creek Shale	group of beds											E. N. Kjellesvig-Waering. 1986. A restudy of the fossil Scorpionida of the world. Palaeontographica Americana 55:1-287
1190079	occ			153539	Buthiscorpius n. sp. major	species	286797	subjective synonym of	Compsoscorpius buthiformis		species	272585	Westphalian B		317	314.6	Wills	1960	49651	Arthropoda	Arachnida	Scorpiones	NO_FAMILY_SPECIFIED	Compsoscorpius														Kilburn coal, Lower similis-pulchra chronozone according to Legg et al., 2012	L. J. Wills. 1960. The external anatomy of some Carboniferous "scorpions" part 2. Palaeontology 3:276-332
1190080	occ			127287	n. gen. Aspiscorpio n. sp. eagari	species	286799		Aspiscorpio eagari		species	286799	Westphalian A		318.8	317	Kjellesvig-Waering	1986	49610	Arthropoda	Arachnida	Scorpiones	Allobuthiscorpiidae	Aspiscorpio					communis									Middle Coal measures (blue-grey shales at 135-180 feet above the Boyley or Arley Mine) according to Bolton; Lower Coal Measures, above the Arley Mine Seam, communis zone according to Wootton. [Assumed to be the same interval]	E. N. Kjellesvig-Waering. 1986. A restudy of the fossil Scorpionida of the world. Palaeontographica Americana 55:1-287
1190081	occ			112630	Anthracoscorpio ? sp.	genus	272171		Anthracoscorpio		genus	272171	Westphalian D		309.8	307.4	Kjellesvig-Waering	1986	49610	Arthropoda	Arachnida	Scorpiones	Anthracoscorpionidae	Anthracoscorpio	Carbondale	Kewanee	Francis Creek Shale			lower Francis Creek Member	lower Francis Creek Member								E. N. Kjellesvig-Waering. 1986. A restudy of the fossil Scorpionida of the world. Palaeontographica Americana 55:1-287
1190082	occ			34907	n. gen. Lichnoscorpius n. sp. minutus	species	286801	subjective synonym of	Compsoscorpius buthiformis		species	272585	Westphalian B		317	314.6	Petrunkevitch	1949	9400	Arthropoda	Arachnida	Scorpiones	NO_FAMILY_SPECIFIED	Compsoscorpius														Middle Coal Measures (binds between the "Brooch" and "Thick" coals). Westphalian B, Duckmantian, according to recent papers.	A. I. Petrunkevitch. 1949. A study of the structure classification and relationships of the Palaeozoic Arachnida based on the collections of the British Museum. Transactions of the Connecticut Academy of Arts and Sciences 37:69-315
1190083	occ	29489		153540	n. gen. Allobuthus n. sp. macrostethus	species	286802	subjective synonym of	Compsoscorpius buthiformis		species	272585	Westphalian B		317	314.6	Kjellesvig-Waering	1986	49610	Arthropoda	Arachnida	Scorpiones	NO_FAMILY_SPECIFIED	Compsoscorpius														Middle Coal Measures (binds between the "Brooch" and "Thick" coals). Westphalian B, Duckmantian, according to recent papers.	E. N. Kjellesvig-Waering. 1986. A restudy of the fossil Scorpionida of the world. Palaeontographica Americana 55:1-287
1190084	occ			122510	Mazonia n. sp. hungerfordi	species	286805	recombined as	Garnettius hungerfordi		species	286805	Kasimovian		307	303.7	Moore et al.	1936	49645	Arthropoda	Arachnida	Scorpiones	Garnettiidae	Garnettius	Stanton		Rock Lake	bed											R. C. Moore, M. K. Elias, and N. D. Newell. 1936. A "Permian" flora from the Pennsylvanian rocks of Kansas. Journal of Geology 44:1-31
1190085	occ			34904	Garnettius ? sp.	genus	281552		Garnettius		genus	281552	Westphalian A		318.8	317	Kjellesvig-Waering	1986	49610	Arthropoda	Arachnida	Scorpiones	Garnettiidae	Garnettius	Drumgray Coal													Lower Coal Measures, a little above Drumgray coal; Langsettian	E. N. Kjellesvig-Waering. 1986. A restudy of the fossil Scorpionida of the world. Palaeontographica Americana 55:1-287
1190086	occ			153542	Spongiophonus pustulosus	species	286806		Spongiophonus pustulosus		species	286806	Anisian		247.2	242	Kjellesvig-Waering	1986	49610	Arthropoda	Arachnida	Scorpiones	Spongiophonidae	Spongiophonus	Bromsgrove Sandstone		Finstall	group of beds										Bromsgrove Sandstone dated as Anisian on the basis of palynology (Benton et al. 1994); Finstall Member formerly known as the "Building Stones"	E. N. Kjellesvig-Waering. 1986. A restudy of the fossil Scorpionida of the world. Palaeontographica Americana 55:1-287
1190087	occ			153541	n. gen. Spongiophonus n. sp. pustulosus	species	286806		Spongiophonus pustulosus		species	286806	Anisian		247.2	242	Kjellesvig-Waering	1986	49610	Arthropoda	Arachnida	Scorpiones	Spongiophonidae	Spongiophonus	Bromsgrove Sandstone		Finstall	group of beds										Bromsgrove Sandstone dated as Anisian on the basis of palynology (Benton et al. 1994); Finstall Member formerly known as the "Building Stones"	E. N. Kjellesvig-Waering. 1986. A restudy of the fossil Scorpionida of the world. Palaeontographica Americana 55:1-287
1190088	occ			153541	Willsiscorpio bromsgroviensis	species	286792		Willsiscorpio bromsgroviensis		species	286791	Anisian		247.2	242	Kjellesvig-Waering	1986	49610	Arthropoda	Arachnida	Scorpiones	Willsiscorpionidae	Willsiscorpio	Bromsgrove Sandstone		Finstall	group of beds										Bromsgrove Sandstone dated as Anisian on the basis of palynology (Benton et al. 1994); Finstall Member formerly known as the "Building Stones"	E. N. Kjellesvig-Waering. 1986. A restudy of the fossil Scorpionida of the world. Palaeontographica Americana 55:1-287
1190090	occ			153534	Praearcturus sp.	genus	281570		Praearcturus		genus	281570	Lochkovian		419.2	410.8	Kjellesvig-Waering	1986	49610	Arthropoda	Arachnida	Scorpiones	Praearcturidae	Praearcturus	Beartooth Butte		"Cottonwood Canyon"	group of beds	Pedavis pesavis									Vertebrate biostratigraphy (Elliot and Ilyes, 1996) indicates that the Cottonwood Canyon section is Pragian whereas the type section at Beartooth Butte is Emsian. PJW: Bleick & Coultier (2000) put this in the Pedavis pesavis zone, which is uppermost Lockhovian. I have put this in an informal "Cottonwood Canyon" member because it seems probable that this part of the Beartooth Butte will be separat…	E. N. Kjellesvig-Waering. 1986. A restudy of the fossil Scorpionida of the world. Palaeontographica Americana 55:1-287
1190091	occ			153544	n. gen. Praearcturus n. sp. gigas	species	286809		Praearcturus gigas		species	286809	Lochkovian		419.2	410.8	Woodward	1871	49649	Arthropoda	Arachnida	Scorpiones	Praearcturidae	Praearcturus														Old Red Sandstone (Cornstones)	H. Woodward. 1871. On the remains of a giant isopod Praearcturus gigas (H. Woodward) from the Old Red Sandstone of Rowlestone quarry, Herefordshire. Transactions of the Woolhope Field Naturalist’s Club 1870:266-270
1190092	occ			153545	n. gen. Brontoscorpio n. sp. anglicus	species	286811		Brontoscorpio anglicus		species	286811	Lochkovian		419.2	410.8	Kjellesvig-Waering	1972	49616	Arthropoda	Arachnida	Scorpiones	NO_FAMILY_SPECIFIED	Brontoscorpio	St. Maughans			bed										Downtonian zone I.9 (St. Maughans Formation based on geological map)	E. N. Kjellesvig-Waering. 1972. Brontoscorpio anglicus: a gigantic lower Paleozoic scorpion from central England. Journal of Paleontology 46:39-42
1190094	occ	30522		153546	Cyclophthalmus n. sp. robustus	species	286817		Cyclophthalmus robustus		species	286817	Westphalian B		317	314.6	Kjellesvig-Waering	1986	49610	Arthropoda	Arachnida	Scorpiones	Cyclophthalmidae	Cyclophthalmus														Middle Coal Measures (binds between the "Brooch" and "Thick" coals). Westphalian B, Duckmantian, according to recent papers.	E. N. Kjellesvig-Waering. 1986. A restudy of the fossil Scorpionida of the world. Palaeontographica Americana 55:1-287
1190095	occ			153547	Cyclophthalmus ? n. sp. sibiricus	species	286818		Cyclophthalmus sibiricus		species	286818	Stephanian A		305	301.4	Novojilov and Størmer	1963	55982	Arthropoda	Arachnida	Scorpiones	Cyclophthalmidae	Cyclophthalmus				group of beds										"probably from the lower part of the Stephanian"	N. Novojilov and L. Størmer. 1963. A new scorpion from the Upper Carboniferous of Siberia. Norsk Geologisk Tidsskrift 43:83-87
1190096	occ			146851	n. gen. Microlabis n. sp. sternbergii	species	272257		Microlabis sternbergii		species	272257	Westphalian C		314.6	309.8	Corda	1839	49650	Arthropoda	Arachnida	Scorpiones	Microlabiidae	Microlabis	Kladno		Radnice											Fritsch assigns same age as Raknovik. Constrained to early Moscovian by radiometric dating in Opluštil et al. (2016).	A. J. C. Corda. 1839. Uiber eine fossile Gattung der Afterscorpione. Verhandlungen der Gesellschaft des Vaterländischen Museums in Böhmen 1839:14-18
1190097	occ			133093	n. gen. Mazoniscorpio n. sp. mazonensis	species	286820	subjective synonym of	Palaeobuthus distinctus		species	272641	Westphalian D		309.8	307.4	Wills	1960	49651	Arthropoda	Arachnida	Scorpiones	Palaeobuthidae	Palaeobuthus	Carbondale		Francis Creek Shale	group of beds											L. J. Wills. 1960. The external anatomy of some Carboniferous "scorpions" part 2. Palaeontology 3:276-332
1190098	occ			153548	n. gen. Palaeophonus n. sp. nuncius	species	272252		Palaeophonus nuncius		species	272252	Sheinwoodian		433.4	430.5	Thorell and Lindström	1884	49655	Arthropoda	Arachnida	Scorpiones	Palaeophonidae	Palaeophonus	Högklint			group of beds											T. Thorell and G. Lindström. 1884. A Silurian scorpion. The Western Daily Press 1884(Dec 17):3
1190100	occ	29491		153550	Cyclophthalmus n. sp. kralupensis	species	272259	recombined as	Isobuthus kralupensis		species	272259	Westphalian C		314.6	309.8	Thorell and Lindström	1885	49658	Arthropoda	Arachnida	Scorpiones	Isobuthidae	Isobuthus	Kladno		Radnice	group of beds											T. Thorell and G. Lindström. 1885. On a Silurian scorpion from Gotland. Kongliga Svenska Vetenskaps-Akademiens Handlingar, Ny Följd 21(9):1-33
1190101	occ	29895		153551	n. gen. Boreoscorpio n. sp. copelandi	species	286826		Boreoscorpio copelandi		species	286826	Westphalian C	Westphalian D	314.6	307.4	Kjellesvig-Waering	1986	49610	Arthropoda	Arachnida	Scorpiones	Isobuthidae	Boreoscorpio		Pictou		bed											E. N. Kjellesvig-Waering. 1986. A restudy of the fossil Scorpionida of the world. Palaeontographica Americana 55:1-287
1190102	occ			153542	n. gen. Bromsgroviscorpio n. sp. willsi	species	286828		Bromsgroviscorpio willsi		species	286828	Anisian		247.2	242	Kjellesvig-Waering	1986	49610	Arthropoda	Arachnida	Scorpiones	Isobuthidae	Bromsgroviscorpio	Bromsgrove Sandstone		Finstall	group of beds										Bromsgrove Sandstone dated as Anisian on the basis of palynology (Benton et al. 1994); Finstall Member formerly known as the "Building Stones"	E. N. Kjellesvig-Waering. 1986. A restudy of the fossil Scorpionida of the world. Palaeontographica Americana 55:1-287
1190103	occ			153550	Eobuthus n. sp. cordai	species	286829		Eobuthus cordai		species	286829	Westphalian C		314.6	309.8	Kjellesvig-Waering	1986	49610	Arthropoda	Arachnida	Scorpiones	Eobuthidae	Eobuthus	Kladno		Radnice	group of beds											E. N. Kjellesvig-Waering. 1986. A restudy of the fossil Scorpionida of the world. Palaeontographica Americana 55:1-287
1190104	occ			153552	Eobuthus ? sp.	genus	272261		Eobuthus		genus	272261	Westphalian A	Westphalian B	318.8	314.6	Kjellesvig-Waering	1986	49610	Arthropoda	Arachnida	Scorpiones	Eobuthidae	Eobuthus				bed										Above seam B	E. N. Kjellesvig-Waering. 1986. A restudy of the fossil Scorpionida of the world. Palaeontographica Americana 55:1-287
1190105	occ			132455	Eoscorpius carbonarius	species	272267		Eoscorpius carbonarius		species	272267	Westphalian D		309.8	307.4	Kjellesvig-Waering	1986	49610	Arthropoda	Arachnida	Scorpiones	Eoscorpiidae	Eoscorpius	Carbondale		Francis Creek Shale											Francis Creek shale, Carbondale formation, Westphalian upper C, or lower D, Pennsylvanian.	E. N. Kjellesvig-Waering. 1986. A restudy of the fossil Scorpionida of the world. Palaeontographica Americana 55:1-287
1190106	occ			153553	Eoscorpius carbonarius	species	272267		Eoscorpius carbonarius		species	272267	Westphalian D		309.8	307.4	Kjellesvig-Waering	1986	49610	Arthropoda	Arachnida	Scorpiones	Eoscorpiidae	Eoscorpius	Carbondale		Francis Creek Shale											Francis Creek shale, Carbondale formation, Westphalian upper C, or lower D, Pennsylvanian.	E. N. Kjellesvig-Waering. 1986. A restudy of the fossil Scorpionida of the world. Palaeontographica Americana 55:1-287
1190107	occ			127286	n. gen. Lichnophthalmus n. sp. pulcher	species	286830	recombined as	Eoscorpius pulcher		species	286830	Westphalian B		317	314.6	Petrunkevitch	1949	9400	Arthropoda	Arachnida	Scorpiones	Eoscorpiidae	Eoscorpius														Coal measures (shale above the Crow Coal). Siltstones above the Hutton Coal, upper Modiolaris zone	A. I. Petrunkevitch. 1949. A study of the structure classification and relationships of the Palaeozoic Arachnida based on the collections of the British Museum. Transactions of the Connecticut Academy of Arts and Sciences 37:69-315
1190108	occ			127286	n. gen. Europhthalmus n. sp. longimanus	species	286833	subjective synonym of	Eoscorpius mucronatus		species	286834	Westphalian B		317	314.6	Petrunkevitch	1949	9400	Arthropoda	Arachnida	Scorpiones	Eoscorpiidae	Eoscorpius														Coal measures (shale above the Crow Coal). Siltstones above the Hutton Coal, upper Modiolaris zone	A. I. Petrunkevitch. 1949. A study of the structure classification and relationships of the Palaeozoic Arachnida based on the collections of the British Museum. Transactions of the Connecticut Academy of Arts and Sciences 37:69-315
1190109	occ	29492		153554	Eoscorpius n. sp. mucronatus	species	286834		Eoscorpius mucronatus		species	286834	Westphalian A		318.8	317	Kjellesvig-Waering	1986	49610	Arthropoda	Arachnida	Scorpiones	Eoscorpiidae	Eoscorpius	Parkgate Coal													Coal Measures, Anthraconaia modiolaris zone	E. N. Kjellesvig-Waering. 1986. A restudy of the fossil Scorpionida of the world. Palaeontographica Americana 55:1-287
1190111	occ			153555	Eoscorpius distinctus	species	286837		Eoscorpius distinctus		species	286836	Westphalian B		317	314.6	Kjellesvig-Waering	1986	49610	Arthropoda	Arachnida	Scorpiones	Eoscorpiidae	Eoscorpius															E. N. Kjellesvig-Waering. 1986. A restudy of the fossil Scorpionida of the world. Palaeontographica Americana 55:1-287
1190112	occ			153556	Eoscorpius n. sp. casei	species	286838		Eoscorpius casei		species	286838	Westphalian A		318.8	317	Kjellesvig-Waering	1986	49610	Arthropoda	Arachnida	Scorpiones	Eoscorpiidae	Eoscorpius	Parrsboro	Mabou		group of beds										Unable to determine exact source bed, but cliff is composed of vertically-standing sandstones and shales belonging to the lower facies of the Parrsboro Formation of the Mabou Group. Formation is dated on megafloral and microfloral evidence as Westphalian A.	E. N. Kjellesvig-Waering. 1986. A restudy of the fossil Scorpionida of the world. Palaeontographica Americana 55:1-287
1190113	occ			153557	n. gen. Trachyscorpio n. sp. squarrosus	species	243125		Trachyscorpio squarrosus		species	243125	Ivorian		353.7	346.7	Kjellesvig-Waering	1986	49610	Arthropoda	Arachnida	Scorpiones	Eoscorpiidae	Trachyscorpio														Lower Carboniferous (Tuedian), Cementstone Group, Calciferous Sandstone Member	E. N. Kjellesvig-Waering. 1986. A restudy of the fossil Scorpionida of the world. Palaeontographica Americana 55:1-287
1190114	occ			153558	Trachyscorpio ? sp.	genus	243124		Trachyscorpio		genus	243124	Arundian		346.7	340.2	Kjellesvig-Waering	1986	49610	Arthropoda	Arachnida	Scorpiones	Eoscorpiidae	Trachyscorpio	Glencartholm Volcanic Beds	Upper Border												"Visean C2S1" (= Arundian)	E. N. Kjellesvig-Waering. 1986. A restudy of the fossil Scorpionida of the world. Palaeontographica Americana 55:1-287
1190115	occ			153559	n. gen. Pareobuthus n. sp. salopiensis	species	286841		Pareobuthus salopiensis		species	286841	Westphalian B		317	314.6	Wills	1959	49659	Arthropoda	Arachnida	Scorpiones	Pareobuthidae	Pareobuthus														Coal Measures, Upper Anthraconaia modiolaris Zone, probably near the Main Coal of North Wales coalfield	L. J. Wills. 1959. The external anatomy of some Carboniferous "scorpions" part 1. Palaeontology 1:261-282
1190116	occ			122538	Kronoscorpio danielsi	species	272697		Kronoscorpio danielsi		species	272631	Westphalian D		309.8	307.4	Kjellesvig-Waering	1986	49610	Arthropoda	Arachnida	Scorpiones	Kronoscorpionidae	Kronoscorpio	Carbondale	Kewanee	Francis Creek Shale	group of beds											E. N. Kjellesvig-Waering. 1986. A restudy of the fossil Scorpionida of the world. Palaeontographica Americana 55:1-287
1190117	occ	29480		153560	n. gen. Paraisobuthus n. sp. prantli	species	286845		Paraisobuthus prantli		species	286845	Westphalian C		314.6	309.8	Kjellesvig-Waering	1986	49610	Arthropoda	Arachnida	Scorpiones	Paraisobuthidae	Paraisobuthus	Kladno		Radnice											Mittleres Obercarbon; Radnitzer Schichten	E. N. Kjellesvig-Waering. 1986. A restudy of the fossil Scorpionida of the world. Palaeontographica Americana 55:1-287
1190118	occ			153550	Paraisobuthus n. sp. frici	species	286846		Paraisobuthus frici		species	286846	Westphalian C		314.6	309.8	Kjellesvig-Waering	1986	49610	Arthropoda	Arachnida	Scorpiones	Paraisobuthidae	Paraisobuthus	Kladno		Radnice	group of beds											E. N. Kjellesvig-Waering. 1986. A restudy of the fossil Scorpionida of the world. Palaeontographica Americana 55:1-287
1190119	occ			112630	Paraisobuthus n. sp. virginiae	species	286848		Paraisobuthus virginiae		species	286848	Westphalian D		309.8	307.4	Kjellesvig-Waering	1986	49610	Arthropoda	Arachnida	Scorpiones	Paraisobuthidae	Paraisobuthus	Carbondale	Kewanee	Francis Creek Shale			lower Francis Creek Member	lower Francis Creek Member								E. N. Kjellesvig-Waering. 1986. A restudy of the fossil Scorpionida of the world. Palaeontographica Americana 55:1-287
1190120	occ			112630	n. gen. Telmatoscorpio n. sp. brevipectus	species	286853		Telmatoscorpio brevipectus		species	286853	Westphalian D		309.8	307.4	Kjellesvig-Waering	1986	49610	Arthropoda	Arachnida	Scorpiones	Telmatoscorpionidae	Telmatoscorpio	Carbondale	Kewanee	Francis Creek Shale			lower Francis Creek Member	lower Francis Creek Member								E. N. Kjellesvig-Waering. 1986. A restudy of the fossil Scorpionida of the world. Palaeontographica Americana 55:1-287
1190121	occ	29485		153561	n. gen. Scoloposcorpio n. sp. cramondensis	species	243121		Scoloposcorpio cramondensis		species	243121	Chadian		346.7	340.2	Kjellesvig-Waering	1986	49610	Arthropoda	Arachnida	Scorpiones	Scoloposcorpionidae	Scoloposcorpio														Calciferous Sandstone series, lower Oil Shale Group (lower Visean)	E. N. Kjellesvig-Waering. 1986. A restudy of the fossil Scorpionida of the world. Palaeontographica Americana 55:1-287
1190122	occ			153562	Eoscorpius n. sp. tuberculatus	species	272578	recombined as	Benniescorpio tuberculatus		species	272578	Westphalian A		318.8	317	Kjellesvig-Waering	1986	49610	Arthropoda	Arachnida	Scorpiones	Scoloposcorpionidae	Benniescorpio	Lower Coal Measures			group of beds											E. N. Kjellesvig-Waering. 1986. A restudy of the fossil Scorpionida of the world. Palaeontographica Americana 55:1-287
1190123	occ			153563	Eobuthus n. sp. pottsvillensis	species	286858	recombined as	Isobuthus pottsvillensis		species	286858	Westphalian A	Westphalian B	318.8	314.6	Moore	1923	49660	Arthropoda	Arachnida	Scorpiones	Isobuthidae	Isobuthus	Pottsville			bed										Found in a shale member of the Pottsville Formation	J. I. Moore. 1923. A review of the present knowledge of fossil scorpions with the description of a new species from the Pottsville Formation of Clay County, Indiana. Proceedings of the Indiana Academy of Science 38:125-134
1190124	occ	30523		153558	n. gen. Loboarchaeoctonus n. sp. squamosus	species	286862		Loboarchaeoctonus squamosus		species	286862	Arundian		346.7	340.2	Kjellesvig-Waering	1986	49610	Arthropoda	Arachnida	Scorpiones	Loboarchaeoctonidae	Loboarchaeoctonus	Glencartholm Volcanic Beds	Upper Border												"Visean C2S1" (= Arundian)	E. N. Kjellesvig-Waering. 1986. A restudy of the fossil Scorpionida of the world. Palaeontographica Americana 55:1-287
1190127	occ			153566	n. gen. Petaloscorpio n. sp. bureaui	species	243116		Petaloscorpio bureaui		species	243116	Frasnian		382.7	372.2	Kjellesvig-Waering	1986	49610	Arthropoda	Arachnida	Scorpiones	Gigantoscorpionidae	Petaloscorpio	Escuminac			group of beds										Zone 5 of Escuminac Formation ("Pennsylvanian" in Kjellesvig-Waering but actually Frasnian)	E. N. Kjellesvig-Waering. 1986. A restudy of the fossil Scorpionida of the world. Palaeontographica Americana 55:1-287
1190128	occ			153574	n. gen. Waterstonia n. sp. aidriensis	species	286873		Waterstonia aidriensis		species	286873	Westphalian A		318.8	317	Kjellesvig-Waering	1986	49610	Arthropoda	Arachnida	Scorpiones	Waterstoniidae	Waterstonia														From the "Fern Bed" which lies 20 ft above the Upper Drumgray Coal. In the communis zone of the Ammanian (Lower Coal Measures or Westphalian A)	E. N. Kjellesvig-Waering. 1986. A restudy of the fossil Scorpionida of the world. Palaeontographica Americana 55:1-287
1190140	occ			153579	Waterstonia ? n. sp. brachistodactyla	species	286874		Waterstonia brachistodactyla		species	286874	Pendleian		330.9	327.4	Kjellesvig-Waering	1986	49610	Arthropoda	Arachnida	Scorpiones	Waterstoniidae	Waterstonia														"1 to 3 fathoms above the Main Clay Ironstone or the Dalry Clayband Ironstone, near the Johnstone Shell-Bed horizon - that is, the Limestone Coal Group of the Scottis Carboniferous succession." Namurian E1a.	E. N. Kjellesvig-Waering. 1986. A restudy of the fossil Scorpionida of the world. Palaeontographica Americana 55:1-287
1190141	occ			153534	n. gen. Branchioscorpio n. sp. richardsoni	species	286876		Branchioscorpio richardsoni		species	286876	Lochkovian		419.2	410.8	Kjellesvig-Waering	1986	49610	Arthropoda	Arachnida	Scorpiones	Branchioscorpionidae	Branchioscorpio	Beartooth Butte		"Cottonwood Canyon"	group of beds	Pedavis pesavis									Vertebrate biostratigraphy (Elliot and Ilyes, 1996) indicates that the Cottonwood Canyon section is Pragian whereas the type section at Beartooth Butte is Emsian. PJW: Bleick & Coultier (2000) put this in the Pedavis pesavis zone, which is uppermost Lockhovian. I have put this in an informal "Cottonwood Canyon" member because it seems probable that this part of the Beartooth Butte will be separat…	E. N. Kjellesvig-Waering. 1986. A restudy of the fossil Scorpionida of the world. Palaeontographica Americana 55:1-287
1190143	occ			153581	Palaeophonus n. sp. loudonensis	species	272254	recombined as	Dolichophonus loudonensis		species	272254	Telychian		438.5	433.4	Laurie	1899	49639	Arthropoda	Arachnida	Scorpiones	Dolichophoniidae	Dolichophonus	Reservoir	North Esk	Gutterford Burn Flagstones	group of beds	Spirograptus turriculatus									PJW: Eurypterid Bed is part of Gutterford Burn Flagstones.	M. Laurie. 1899. On a Silurian scorpion and some additional eurypterid remains from the Pentland Hills. Transactions of the Royal Society of Edinburgh 39:575-590
1190146	occ			113752	Scorpio n. sp. zeuneri	species	286885	recombined as	Mioscorpio zeuneri		species	286885	Sarmatian		12.8	11.63	Hadzi	1931	51397	Arthropoda	Arachnida	Scorpiones	Scorpionidae	Mioscorpio	Thermalsinterkalk														J. Hadzi. 1931. Skorpionenreste aus dem tertiären Sprudelsinter von Böttingen (Schwäbische Alb). Paläontologische Zeitschrift 13:134-148
1190147	occ			151855	n. gen. Titanoscorpio n. sp. douglassi	species	286888		Titanoscorpio douglassi		species	286888	Westphalian D		309.8	307.4	Kjellesvig-Waering	1986	49610	Arthropoda	Arachnida	Scorpiones	NO_FAMILY_SPECIFIED	Titanoscorpio	Carbondale	Kewanee	Francis Creek Shale	group of beds											E. N. Kjellesvig-Waering. 1986. A restudy of the fossil Scorpionida of the world. Palaeontographica Americana 55:1-287
1190148	occ			153536	Titanoscorpio douglassi	species	286888		Titanoscorpio douglassi		species	286888	Westphalian D		309.8	307.4	Kjellesvig-Waering	1986	49610	Arthropoda	Arachnida	Scorpiones	NO_FAMILY_SPECIFIED	Titanoscorpio	Carbondale	Kewanee	Francis Creek Shale	group of beds											E. N. Kjellesvig-Waering. 1986. A restudy of the fossil Scorpionida of the world. Palaeontographica Americana 55:1-287
1190149	occ			153540	n. gen. Wattisonia n. sp. coseleyensis	species	286890		Wattisonia coseleyensis		species	286890	Westphalian B		317	314.6	Wills	1960	49651	Arthropoda	Arachnida	Scorpiones	NO_FAMILY_SPECIFIED	Wattisonia														Middle Coal Measures (binds between the "Brooch" and "Thick" coals). Westphalian B, Duckmantian, according to recent papers.	L. J. Wills. 1960. The external anatomy of some Carboniferous "scorpions" part 2. Palaeontology 3:276-332
1190150	occ			153582	Eoscorpius n. sp. anglicus	species	272268	recombined as	Palaeomachus anglicus		species	272268	Westphalian		318.8	307.4	Woodward	1876	49706	Arthropoda	Arachnida	Scorpiones	NO_FAMILY_SPECIFIED	Palaeomachus														Upper Carboniferous Coal Measures	H. Woodward. 1876. On the discovery of a fossil scorpion in the British Coal-measures. Quarterly Journal of the Geological Society 32:57-59
1190151	occ			153583	n. gen. Palaeotrilineatus n. sp. ellenbergeri	species	286896		Palaeotrilineatus ellenbergeri		species	286896	Early Cenomanian		100.5	93.9	Lourenço	2012	49621	Arthropoda	Arachnida	Scorpiones	Palaeotrilineatidae	Palaeotrilineatus															W. R. Lourenço. 2012. About the scorpion fossils from the Cretaceous amber of Myanmar (Burma) with the descriptions of a new family, genus and species. Acta Biológica Paranaense 41:75-87
1190152	occ			153584	Tityus (Brazilotityus) n. sp. hartkorni	species	286898	subjective synonym of	Tityus geratus		species	327040	Burdigalian	Langhian	20.44	13.82	Lourenço	2009	49622	Arthropoda	Arachnida	Scorpiones	Buthidae	Tityus				bed										Age controversial, with the youngest proposed age of 20-15 mya based on foraminifera and the oldest as 45-30 mya based on coccoliths. Most of the amber is secondarily deposited in turbiditic sandstones.	W. R. Lourenço. 2009. A new species of Tityus C. L. Koch, 1836 (subgenus Brazilotityus Lourenço, 2006) from the Dominican amber (Scorpiones: Buthidae). Euscorpius - Occasional Publications in Scorpiology 83:1-5
1190153	occ			99114	n. gen. Palaeoeuscorpius n. sp. gallicus	species	286902		Palaeoeuscorpius gallicus		species	286902	Late Albian		106.2	100.5	Lourenço	2003	49623	Arthropoda	Arachnida	Scorpiones	Palaeoeuscorpiidae	Palaeoeuscorpius														"dated as Uppermost Albian (100 Myr) by a palynological study"	W. R. Lourenço. 2003. The first scorpion fossil from the Cretaceous amber of France. New implications for the phylogeny of Chactoidea. Comptes Rendus Palevol 2:213-219
1190154	occ			111688	n. gen. Palaeoburmesebuthus n. sp. grimaldii	species	286904		Palaeoburmesebuthus grimaldii		species	286904	Early Cenomanian		100.5	93.9	Lourenço	2002	49624	Arthropoda	Arachnida	Scorpiones	Palaeoburmesebuthidae	Palaeoburmesebuthus															W. R. Lourenço. 2002. The first scorpion fossil from the Cretaceous amber of Myanmar (Burma). New implications for the phylogeny of Buthoidea. Comptes Rendues Palevol 1:97-101
1190155	occ			153585	n. gen. Archaeobuthus n. sp. estephani	species	286907		Archaeobuthus estephani		species	286907	Early Barremian		125.77	121.4	Lourenço	2001	49625	Arthropoda	Arachnida	Scorpiones	Archaeobuthidae	Archaeobuthus				group of beds										Amber found in three intervals in the upper part of the Grès du Liban. The upper interval is above the “Banc de Mrejatt,” the middle interval is between the “Banc de Mrejatt” and a pisolitic interval below, and the lower interval is below the pisolitic beds. The "Banc de Mrejatt" includes one biostratigraphically significant benthic foraminifer: Eopalorbitolina transiens (Cherchi and Schroeder, 1…	W. R. Lourenço. 2001. A remarkable scorpion fossil from the amber of Lebanon. Implications for the phylogeny of Buthoidea. Comptes Rendus de l'Académie des Sciences Paris, Sciences de la Terre et des Planètes 332:641-646
1190156	occ			153586	n. gen. Chaerilobuthus n. sp. complexus	species	286910		Chaerilobuthus complexus		species	286910	Early Cenomanian		100.5	93.9	Lourenço and Beigel	2011	49626	Arthropoda	Arachnida	Scorpiones	Chaerilobuthidae	Chaerilobuthus															W. R. Lourenço and A. Beigel. 2011. A new scorpion fossil from the Cretaceous amber of Myanmar (Burma). New phylogenetic implications. Comptes Rendus Palevol 10:635-639
1190157	occ			153587	Palaeoananteris n. sp. ukrainensis	species	286912		Palaeoananteris ukrainensis		species	286912	Priabonian		37.71	33.9	Lourenço and Weitschat	2009	49627	Arthropoda	Arachnida	Scorpiones	Buthidae	Palaeoananteris														Likely roughly contemporaneous with late Eocene Baltic amber	W. R. Lourenço and W. Weitschat. 2009. A new species of Palaeoananteris Lourenço & Weitschat, 2001, fossil scorpion from Ukrainian amber (Scorpiones, Buthidae). Boletín Sociedad Entomológica Aragonesa 45:231-235
1190158	occ			107683	n. gen. Protobuthus n. sp. elegans	species	286915		Protobuthus elegans		species	286915	Aegean		247.2	245.5	Lourenço and Gall	2004	49628	Arthropoda	Arachnida	Scorpiones	Protobuthidae	Protobuthus	Grès à Voltzia			group of beds										Gres a Voltzia is early Anisian	W. R. Lourenço and J. C. Gall. 2004. Fossil scorpions from the Buntsandstein (Early Triassic) of France. Comptes Rendus Palevol 3:369-378
1190159	occ			107683	n. gen. Gallioscorpio n. sp. voltzi	species	286916		Gallioscorpio voltzi		species	286916	Aegean		247.2	245.5	Lourenço and Gall	2004	49628	Arthropoda	Arachnida	Scorpiones	Gallioscorpionidae	Gallioscorpio	Grès à Voltzia			group of beds										Gres a Voltzia is early Anisian	W. R. Lourenço and J. C. Gall. 2004. Fossil scorpions from the Buntsandstein (Early Triassic) of France. Comptes Rendus Palevol 3:369-378
1190162	occ			123013	n. gen. Protoischnurus n. sp. axelrodorum	species	286920		Protoischnurus axelrodorum		species	286920	Late Aptian		119.5	113	de Carvalho and Lourenço	2001	49630	Arthropoda	Arachnida	Scorpiones	Protoischnuridae	Protoischnurus	Crato	Santana		group of beds											M. G. P. de Carvalho and W. R. Lourenço. 2001. A new family of fossil scorpions from the Early Cretaceous of Brazil. Comptes Rendus de l'Académie des Sciences Paris, Sciences de la Terre et des Planètes 332:711-716
1190163	occ			122352	Protoischnurus axelrodorum	species	286920		Protoischnurus axelrodorum		species	286920	Late Aptian		119.5	113	de Carvalho and Lourenço	2001	49630	Arthropoda	Arachnida	Scorpiones	Protoischnuridae	Protoischnurus	Crato	Santana		group of beds											M. G. P. de Carvalho and W. R. Lourenço. 2001. A new family of fossil scorpions from the Early Cretaceous of Brazil. Comptes Rendus de l'Académie des Sciences Paris, Sciences de la Terre et des Planètes 332:711-716
1190164	occ			123429	n. gen. Electrochaerilus n. sp. buckleyi	species	286924		Electrochaerilus buckleyi		species	286924	Early Cenomanian		100.5	93.9	Santiago-Blay et al.	2004	49631	Arthropoda	Arachnida	Scorpiones	Chaerilidae	Electrochaerilus															J. A. Santiago-Blay, V. Fet, and M. E. Soleglad, S. R. Anderson. 2004. A new genus and subfamily of scorpions from Lower Cretaceous Burmese amber (Scorpiones: Chaerilidae). Revista Ibérica de Aracnología 9:3-14
1190165	occ			123020	Palaeoburmesebuthus grimaldii	species	286904		Palaeoburmesebuthus grimaldii		species	286904	Early Cenomanian		100.5	93.9	Santiago-Blay et al.	2004	49632	Arthropoda	Arachnida	Scorpiones	Palaeoburmesebuthidae	Palaeoburmesebuthus															J. A. Santiago-Blay, V. Fet, and M. E. Soleglad, P. R. Craig. 2004. The second Cretaceous scorpion specimen from Burmese amber (Arachnida: Scorpiones). Journal of Systematic Palaeontology 2:147-152
1190166	occ			153589	n. gen. Uintascorpio n. sp. halandrasi	species	286926	corrected to	Uintascorpio halandrasorum		species	286926	Bridgerian		50.5	46.2	Perry	1995	56014	Arthropoda	Arachnida	Scorpiones	Buthidae	Uintascorpio	Green River		Parachute Creek	group of beds											M. L. Perry. 1995. Preliminary description of a new fossil scorpion from the middle Eocene Green River Formation, Rio Blanco County, Colorado. In W. R. Averitt (ed.), The Green River Formation in Piceance Creek and Eastern Uinta Basins. Grand Junction, CO: Grand Junction Geological Society.
1190168	occ			153590	Eoscorpius tuberculatus	species	272578	recombined as	Benniescorpio tuberculatus		species	272578	Asbian		340.2	336.3	Peach	1883	49634	Arthropoda	Arachnida	Scorpiones	Scoloposcorpionidae	Benniescorpio	West Lothian Oil Shale													"mid-Visean" according to Kjellesvig-Waering. From "plant bed," possibly from oil shales near the Redhall marine band, which is exposed in the area.	B. N. Peach. 1883. A new species of fossil scorpions from the Carboniferous rocks of Scotland and the English borders, with a review of the genera Eoscorpius and Mazonia of Messrs Meek and Worthen. Transactions of the Royal Society of Edinburgh 30:397-412
1190169	occ			153590	Eoscorpius glaber	species	272576	recombined as	Archaeoctonus glaber		species	272576	Asbian		340.2	336.3	Peach	1883	49634	Arthropoda	Arachnida	Scorpiones	Proscorpiidae	Archaeoctonus	West Lothian Oil Shale													"mid-Visean" according to Kjellesvig-Waering. From "plant bed," possibly from oil shales near the Redhall marine band, which is exposed in the area.	B. N. Peach. 1883. A new species of fossil scorpions from the Carboniferous rocks of Scotland and the English borders, with a review of the genera Eoscorpius and Mazonia of Messrs Meek and Worthen. Transactions of the Royal Society of Edinburgh 30:397-412
1190177	occ			153591	n. gen. Labriscorpio n. sp. alliedensis	species	286761		Labriscorpio alliedensis		species	286761	Bashkirian		323.2	315.2	Leary	1980	49637	Arthropoda	Arachnida	Scorpiones	Proscorpiidae	Waeringoscorpio				group of beds										Namurian or Westphalian A	R. L. Leary. 1980. Labriscorpio alliedensis: a new Carboniferous scorpion from Rock Island County, Illinois. Journal of Paleontology 54:1255-1257
1190178	occ			68049	n. gen. Gondwanascorpio n. sp. emzantsiensis	species	286956		Gondwanascorpio emzantsiensis		species	286956	Famennian		372.2	358.9	Gess	2013	49638	Arthropoda	Arachnida	Scorpiones	NO_FAMILY_SPECIFIED	Gondwanascorpio	Witpoort	Witteberg		bed											R. W. Gess. 2013. The earliest record of terrestrial animals in Gondwana: a scorpion from the Famennian (Late Devonian) Witpoort Formation of South Africa. African Invertebrates 54:373-379
1190189	occ	29488		153592	Palaeophonus n. sp. hunteri	species	272253	objective synonym of	Palaeophonus caledonicus		species	272288	Telychian	Sheinwoodian	438.5	430.5	Pocock	1901	49642	Arthropoda	Arachnida	Scorpiones	Palaeophonidae	Palaeophonus														The Logan Water site spans the Llandovery/Wenlock boundary and it is not known which formation includes the scorpion specimen.	R. I. Pocock. 1901. The Scottish Silurian scorpion. Quarterly Journal of Microscopical Science, New Series 44:291-311
1190190	occ			153593	Aspiscorpio sp.	genus	281547		Aspiscorpio		genus	281547	Westphalian C		314.6	309.8	Poschmann	2009	49643	Arthropoda	Arachnida	Scorpiones	Allobuthiscorpiidae	Aspiscorpio															M. Poschmann. 2009. Ein fossiler Skorpion aus dem Oberkarbon (Westfalium C) des Saar-Nahe-Beckens (SW-Deutschland). Mitteilungen der Pollichia 94:5-10
1190196	occ			153594	Eoscorpius n. sp. bornaensis	species	286998		Eoscorpius bornaensis		species	286998	Brigantian		336.3	330.9	Sterzel	1918	49652	Arthropoda	Arachnida	Scorpiones	Eoscorpiidae	Eoscorpius	Berthelsdorf			group of beds										Possibly from Berthelsdorf Formation, which contains arthropods according to Hubers & Kerp, 2011.	J. T. Sterzel. 1918. Die organischen Reste des Kulms und Rotliegenden der Gegend von Chemnitz. Abhandlungen der Mathematische-Physischen Klasse der Sächsischen Akademie der Wissenschaften 53:203-315
1190198	occ			153595	Palaeopisthacanthus n. sp. vogelandurdeni	species	287000		Palaeopisthacanthus vogelandurdeni		species	287000	Kasimovian		307	303.7	Jeram	1994	49661	Arthropoda	Arachnida	Scorpiones	Palaeopisthacanthidae	Palaeopisthacanthus	Lawrence Shale			group of beds										Shale above Lower Williamsburg Coal	A. J. Jeram. 1994. Carboniferous Orthosterni and their relationships to living scorpions. Palaeontology 37:513-550
1190199	occ			153595	n. gen. Cryptoscorpius n. sp. americanus	species	287001		Cryptoscorpius americanus		species	287001	Kasimovian		307	303.7	Jeram	1994	49661	Arthropoda	Arachnida	Scorpiones	Palaeopisthacanthidae	Cryptoscorpius	Lawrence Shale			group of beds										Shale above Lower Williamsburg Coal	A. J. Jeram. 1994. Carboniferous Orthosterni and their relationships to living scorpions. Palaeontology 37:513-550
1190200	occ			153595	n. gen. Corniops n. sp. mapesii	species	287002		Corniops mapesii		species	287002	Kasimovian		307	303.7	Jeram	1994	49661	Arthropoda	Arachnida	Scorpiones	NO_FAMILY_SPECIFIED	Corniops	Lawrence Shale			group of beds										Shale above Lower Williamsburg Coal	A. J. Jeram. 1994. Carboniferous Orthosterni and their relationships to living scorpions. Palaeontology 37:513-550
1190201	occ			146853	Compsoscorpius elegans	species	286879	subjective synonym of	Compsoscorpius buthiformis		species	272585	Westphalian A		318.8	317	Jeram	1994	49661	Arthropoda	Arachnida	Scorpiones	NO_FAMILY_SPECIFIED	Compsoscorpius	Goyt's Coal			bed										Shaly coal from the top 0.3 m of Goyt's Coal; basal Westphalian A	A. J. Jeram. 1994. Carboniferous Orthosterni and their relationships to living scorpions. Palaeontology 37:513-550
1190202	occ			153597	Compsoscorpius elegans	species	286879	subjective synonym of	Compsoscorpius buthiformis		species	272585	Westphalian A		318.8	317	Jeram	1994	49661	Arthropoda	Arachnida	Scorpiones	NO_FAMILY_SPECIFIED	Compsoscorpius	Blenfire Seam			bed										Bituminous coal from the Bienfire Seam; high Westphalian A	A. J. Jeram. 1994. Carboniferous Orthosterni and their relationships to living scorpions. Palaeontology 37:513-550
1190203	occ			153598	Compsoscorpius elegans	species	286879	subjective synonym of	Compsoscorpius buthiformis		species	272585	Westphalian A		318.8	317	Jeram	1994	49661	Arthropoda	Arachnida	Scorpiones	NO_FAMILY_SPECIFIED	Compsoscorpius	Bottom Busty Seam			bed										Bituminous coal from the Bottom Busty Seam; high Westphalian A	A. J. Jeram. 1994. Carboniferous Orthosterni and their relationships to living scorpions. Palaeontology 37:513-550
1190204	occ			153599	Gymnoscorpius mutillidigitus	species	287003		Gymnoscorpius mutillidigitus		species	287003	Westphalian A		318.8	317	Jeram	1994	49661	Arthropoda	Arachnida	Scorpiones	NO_FAMILY_SPECIFIED	Gymnoscorpius	Wigan Five Foot Coal			bed										Carbonaceous shale from a seam split in the Wigan Five Foot Coal; uppermost Westphalian A	A. J. Jeram. 1994. Carboniferous Orthosterni and their relationships to living scorpions. Palaeontology 37:513-550
1190205	occ			153599	Compsoscorpius elegans	species	286879	subjective synonym of	Compsoscorpius buthiformis		species	272585	Westphalian A		318.8	317	Jeram	1994	49661	Arthropoda	Arachnida	Scorpiones	NO_FAMILY_SPECIFIED	Compsoscorpius	Wigan Five Foot Coal			bed										Carbonaceous shale from a seam split in the Wigan Five Foot Coal; uppermost Westphalian A	A. J. Jeram. 1994. Carboniferous Orthosterni and their relationships to living scorpions. Palaeontology 37:513-550
1190206	occ			153600	Compsoscorpius elegans	species	286879	subjective synonym of	Compsoscorpius buthiformis		species	272585	Westphalian B		317	314.6	Jeram	1994	49661	Arthropoda	Arachnida	Scorpiones	NO_FAMILY_SPECIFIED	Compsoscorpius				bed										Carbonaceous shales occurring as seam splits and roof shales in sequences of thin coals at three horizons (beds 13, 18, and 20F of Scott (1978, 1984)); low Westphalian B	A. J. Jeram. 1994. Carboniferous Orthosterni and their relationships to living scorpions. Palaeontology 37:513-550
1190207	occ			153601	Gymnoscorpius mutillidigitus	species	287003		Gymnoscorpius mutillidigitus		species	287003	Westphalian B		317	314.6	Jeram	1994	49661	Arthropoda	Arachnida	Scorpiones	NO_FAMILY_SPECIFIED	Gymnoscorpius				bed										Carbonaceous shales occurring as seam splits and roof shales in sequences of thin coals at three horizons (beds 13, 18, and 20F of Scott (1978, 1984)); low Westphalian B	A. J. Jeram. 1994. Carboniferous Orthosterni and their relationships to living scorpions. Palaeontology 37:513-550
1190208	occ			153601	Compsoscorpius elegans	species	286879	subjective synonym of	Compsoscorpius buthiformis		species	272585	Westphalian B		317	314.6	Jeram	1994	49661	Arthropoda	Arachnida	Scorpiones	NO_FAMILY_SPECIFIED	Compsoscorpius				bed										Carbonaceous shales occurring as seam splits and roof shales in sequences of thin coals at three horizons (beds 13, 18, and 20F of Scott (1978, 1984)); low Westphalian B	A. J. Jeram. 1994. Carboniferous Orthosterni and their relationships to living scorpions. Palaeontology 37:513-550
1190209	occ			153602	n. gen. Gymnoscorpius n. sp. mutillidigitus	species	287003		Gymnoscorpius mutillidigitus		species	287003	Westphalian B		317	314.6	Jeram	1994	49661	Arthropoda	Arachnida	Scorpiones	NO_FAMILY_SPECIFIED	Gymnoscorpius				bed										Carbonaceous shales occurring as seam splits and roof shales in sequences of thin coals at three horizons (beds 13, 18, and 20F of Scott (1978, 1984)); low Westphalian B	A. J. Jeram. 1994. Carboniferous Orthosterni and their relationships to living scorpions. Palaeontology 37:513-550
1190210	occ			153602	Compsoscorpius elegans	species	286879	subjective synonym of	Compsoscorpius buthiformis		species	272585	Westphalian B		317	314.6	Jeram	1994	49661	Arthropoda	Arachnida	Scorpiones	NO_FAMILY_SPECIFIED	Compsoscorpius				bed										Carbonaceous shales occurring as seam splits and roof shales in sequences of thin coals at three horizons (beds 13, 18, and 20F of Scott (1978, 1984)); low Westphalian B	A. J. Jeram. 1994. Carboniferous Orthosterni and their relationships to living scorpions. Palaeontology 37:513-550
1190211	occ			153603	Gymnoscorpius mutillidigitus	species	287003		Gymnoscorpius mutillidigitus		species	287003	Westphalian B		317	314.6	Jeram	1994	49661	Arthropoda	Arachnida	Scorpiones	NO_FAMILY_SPECIFIED	Gymnoscorpius	Barnsley Seam			bed										Bituminous coal from the Barnsley seam; low Westphalian B.	A. J. Jeram. 1994. Carboniferous Orthosterni and their relationships to living scorpions. Palaeontology 37:513-550
1190212	occ			153603	Compsoscorpius elegans	species	286879	subjective synonym of	Compsoscorpius buthiformis		species	272585	Westphalian B		317	314.6	Jeram	1994	49661	Arthropoda	Arachnida	Scorpiones	NO_FAMILY_SPECIFIED	Compsoscorpius	Barnsley Seam			bed										Bituminous coal from the Barnsley seam; low Westphalian B.	A. J. Jeram. 1994. Carboniferous Orthosterni and their relationships to living scorpions. Palaeontology 37:513-550
1190213	occ			153604	Compsoscorpius elegans	species	286879	subjective synonym of	Compsoscorpius buthiformis		species	272585	Westphalian B		317	314.6	Jeram	1994	49661	Arthropoda	Arachnida	Scorpiones	NO_FAMILY_SPECIFIED	Compsoscorpius	Barnsley Seam			bed										Bituminous coal from the Barnsley seam; low Westphalian B.	A. J. Jeram. 1994. Carboniferous Orthosterni and their relationships to living scorpions. Palaeontology 37:513-550
1190214	occ			153605	Palaeopisthacanthus schucherti	species	272636		Palaeopisthacanthus schucherti		species	272636	Westphalian D		309.8	307.4	Jeram	1994	49661	Arthropoda	Arachnida	Scorpiones	Palaeopisthacanthidae	Palaeopisthacanthus	Carbondale			group of beds										Bituminous coal from the Colchester (no. 2) coal	A. J. Jeram. 1994. Carboniferous Orthosterni and their relationships to living scorpions. Palaeontology 37:513-550
1190215	occ			34901	Protoischnurus axelrodorum	species	286920		Protoischnurus axelrodorum		species	286920	Late Aptian		119.5	113	Menon	2007	49662	Arthropoda	Arachnida	Scorpiones	Protoischnuridae	Protoischnurus	Crato	Santana													F. Menon. 2007. Higher systematics of scorpions from the Crato Formation, Lower Cretaceous of Brazil. Palaeontology 50:185-195
1190216	occ			153606	Protoischnurus axelrodorum	species	286920		Protoischnurus axelrodorum		species	286920	Late Aptian		119.5	113	Menon	2007	49662	Arthropoda	Arachnida	Scorpiones	Protoischnuridae	Protoischnurus	Crato	Santana													F. Menon. 2007. Higher systematics of scorpions from the Crato Formation, Lower Cretaceous of Brazil. Palaeontology 50:185-195
1190217	occ			122922	Protoischnurus axelrodorum	species	286920		Protoischnurus axelrodorum		species	286920	Late Aptian		119.5	113	Menon	2007	49662	Arthropoda	Arachnida	Scorpiones	Protoischnuridae	Protoischnurus	Crato	Santana		group of beds											F. Menon. 2007. Higher systematics of scorpions from the Crato Formation, Lower Cretaceous of Brazil. Palaeontology 50:185-195
1190218	occ			122557	Protoischnurus axelrodorum	species	286920		Protoischnurus axelrodorum		species	286920	Late Aptian		119.5	113	Menon	2007	49662	Arthropoda	Arachnida	Scorpiones	Protoischnuridae	Protoischnurus	Crato	Santana		group of beds											F. Menon. 2007. Higher systematics of scorpions from the Crato Formation, Lower Cretaceous of Brazil. Palaeontology 50:185-195
1190219	occ			34900	Protoischnurus axelrodorum	species	286920		Protoischnurus axelrodorum		species	286920	Late Aptian		119.5	113	Menon	2007	49662	Arthropoda	Arachnida	Scorpiones	Protoischnuridae	Protoischnurus	Crato	Santana													F. Menon. 2007. Higher systematics of scorpions from the Crato Formation, Lower Cretaceous of Brazil. Palaeontology 50:185-195
1190220	occ			122557	Araripescorpius ligabuei	species	287005		Araripescorpius ligabuei		species	287005	Late Aptian		119.5	113	Menon	2007	49662	Arthropoda	Arachnida	Scorpiones	Chactidae	Araripescorpius	Crato	Santana		group of beds											F. Menon. 2007. Higher systematics of scorpions from the Crato Formation, Lower Cretaceous of Brazil. Palaeontology 50:185-195
1190221	occ			122922	Araripescorpius ligabuei	species	287005		Araripescorpius ligabuei		species	287005	Late Aptian		119.5	113	Menon	2007	49662	Arthropoda	Arachnida	Scorpiones	Chactidae	Araripescorpius	Crato	Santana		group of beds											F. Menon. 2007. Higher systematics of scorpions from the Crato Formation, Lower Cretaceous of Brazil. Palaeontology 50:185-195
1190222	occ			153607	Microcharmus n. sp. henderickxi	species	287006		Microcharmus henderickxi		species	287006	Holocene		0.0117	0	Lourenço	2009	49663	Arthropoda	Arachnida	Scorpiones	Buthidae	Microcharmus															W. R. Lourenço. 2009. A new sub-fossil scorpion of the genus Microcharmus Lourenço, 1995 from Malagasy copal (Scorpiones, Microcharmidae). Boletín Sociedad Entomológica Aragonesa 44:135-137
1190223	occ			122474	Tityus n. sp. ambarensis	species	287007	recombined as	Microtityus ambarensis		species	287007	Burdigalian	Langhian	20.44	13.82	Schawaller	1982	49664	Arthropoda	Arachnida	Scorpiones	Buthidae	Microtityus				bed										Age controversial, with the youngest proposed age of 20-15 mya based on foraminifera and the oldest as 45-30 mya based on coccoliths. Most of the amber is secondarily deposited in turbiditic sandstones.	W. Schawaller. 1982. Zwei weitere Skorpione in Dominikanischem Bernstein (Stuttgarter Bernstelnsammlung: Arachnida, Scorplonida). Stuttgarter Beiträge zur Naturkunde Serie B (Geologie und Paläontologie) 82:1-14
1190226	occ			123764	Palaeolychas n. sp. weitschati	species	287009		Palaeolychas weitschati		species	287009	Priabonian		37.71	33.9	Lourenço	2012	49666	Arthropoda	Arachnida	Scorpiones	Buthidae	Palaeolychas														According to Aleksandrova and Zaporozhets (2008), the higher parts of the Prussian Formation (including the Blaue Erde or Blue Earth) belong to the Charlesdowniea clathrata angulosa dinocyst Zone. Based on its index species, this zone is concurrent to Zone W13 established in the Parisian basin (Châteauneuf and Gruas-Cavagnetto 1978), where it is correlated with nannoplankton zones NP18–NP21 (Powe…	W. R. Lourenço. 2012. Further considerations on scorpions found in Baltic amber, with a description of a new species (Scorpiones: Buthidae). Euscorpius - Occasional Publications in Scorpiology 146:1-7
1190227	occ			153608	Palaeogrosphus n. sp. jacquesi	species	287010		Palaeogrosphus jacquesi		species	287010	Holocene		0.0117	0	Lourenço and Henderickx	2012	49667	Arthropoda	Arachnida	Scorpiones	Buthidae	Palaeogrosphus															W. R. Lourenço and H. Henderickx. 2012. Another new sub-fossil species of scorpion of the genus Palaeogrosphus Lourenço, 2000 from Malagasy copal (Scorpiones: Buthidae). Euscorpius - Occasional Publications in Scorpiology 137:1-4
1190413	occ			153652	Eoscorpius anglicus	species	272268	recombined as	Palaeomachus anglicus		species	272268	Westphalian B		317	314.6	Woodward	1876	49706	Arthropoda	Arachnida	Scorpiones	NO_FAMILY_SPECIFIED	Palaeomachus															H. Woodward. 1876. On the discovery of a fossil scorpion in the British Coal-measures. Quarterly Journal of the Geological Society 32:57-59
1192042	occ			130412	n. gen. Sinoscorpius n. sp. shandongensis	species	286943		Sinoscorpius shandongensis		species	68714	Burdigalian		20.44	15.98	Hong	1983	15209	Arthropoda	Arachnida	Scorpiones	Scorpionidae	Sinoscorpius	Shanwang			group of beds										Paleomagnetic and radiometric evidence correlates the Shanwang Formation to subchron 5En of Chron 5. The main part of the Shanwang Formation covers 18.524 Ma to 18.056 Ma, with the Shanwang Formation as a whole covering 18.5 ma to 17.5 Ma. Recent paleontological results show that the Shanwang Formation can be correlated with the European mammalian zone MN instead of the previous MN5.	Y. C. Hong. 1983. Discovery of Miocene Scorpius from the diatoms of Shanwang in Shandong Province. Bulletin of the Tianjin Institute of Geology and Mineral Resources 8:18-21
1203479	occ			152042	n. gen. Palaeotityobuthus n. sp. longiaculeus	species	293530		Palaeotityobuthus longiaculeus		species	293530	Priabonian		37.71	33.9	Lourenço and Weitschat	2000	50921	Arthropoda	Arachnida	Scorpiones	Buthidae	Palaeotityobuthus														According to Aleksandrova and Zaporozhets (2008), the higher parts of the Prussian Formation (including the Blaue Erde or Blue Earth) belong to the Charlesdowniea clathrata angulosa dinocyst Zone. Based on its index species, this zone is concurrent to Zone W13 established in the Parisian basin (Châteauneuf and Gruas-Cavagnetto 1978), where it is correlated with nannoplankton zones NP18–NP21 (Powe…	W. R. Lourenço and W. Weitschat. 2000. New fossil scorpions from the Baltic amber - implications for Cenozoic biodiversity. Mitteilungen aus dem Geologisch-Paläontologischen Institut der Universität Hamburg 84:247-260
1203480	occ			123764	n. gen. Palaeoprotobuthus n. sp. pusillus	species	293531		Palaeoprotobuthus pusillus		species	293531	Priabonian		37.71	33.9	Lourenço and Weitschat	2000	50921	Arthropoda	Arachnida	Scorpiones	Buthidae	Palaeoprotobuthus														According to Aleksandrova and Zaporozhets (2008), the higher parts of the Prussian Formation (including the Blaue Erde or Blue Earth) belong to the Charlesdowniea clathrata angulosa dinocyst Zone. Based on its index species, this zone is concurrent to Zone W13 established in the Parisian basin (Châteauneuf and Gruas-Cavagnetto 1978), where it is correlated with nannoplankton zones NP18–NP21 (Powe…	W. R. Lourenço and W. Weitschat. 2000. New fossil scorpions from the Baltic amber - implications for Cenozoic biodiversity. Mitteilungen aus dem Geologisch-Paläontologischen Institut der Universität Hamburg 84:247-260
1203481	occ			155731	n. gen. Palaeoakentrobuthus n. sp. knodeli	species	293532		Palaeoakentrobuthus knodeli		species	293532	Priabonian		37.71	33.9	Lourenço and Weitschat	2000	50921	Arthropoda	Arachnida	Scorpiones	Buthidae	Palaeoakentrobuthus														According to Aleksandrova and Zaporozhets (2008), the higher parts of the Prussian Formation (including the Blaue Erde or Blue Earth) belong to the Charlesdowniea clathrata angulosa dinocyst Zone. Based on its index species, this zone is concurrent to Zone W13 established in the Parisian basin (Châteauneuf and Gruas-Cavagnetto 1978), where it is correlated with nannoplankton zones NP18–NP21 (Powe…	W. R. Lourenço and W. Weitschat. 2000. New fossil scorpions from the Baltic amber - implications for Cenozoic biodiversity. Mitteilungen aus dem Geologisch-Paläontologischen Institut der Universität Hamburg 84:247-260
1203581	occ			146557	Tityus n. sp. azari	species	287197	subjective synonym of	Tityus geratus		species	327040	Burdigalian	Langhian	20.44	13.82	Lourenço	2013	49686	Arthropoda	Arachnida	Scorpiones	Buthidae	Tityus				bed										Age controversial, with the youngest proposed age of 20-15 mya based on foraminifera and the oldest as 45-30 mya based on coccoliths. Most of the amber is secondarily deposited in turbiditic sandstones.	W. R. Lourenço. 2013. A new species of Tityus C. L. Koch, 1836 (Scorpiones: Buthidae) from Dominican amber. Euscorpius - Occasional Publications in Scorpiology 156:1-5
1203593	occ			38973	Tityobuthus n. sp. copalensis	species	293719	recombined as	Palaeogrosphus copalensis		species	293719	Holocene		0.0117	0	Lourenço	1996	50937	Arthropoda	Arachnida	Scorpiones	Buthidae	Palaeogrosphus															W. R. Lourenço. 1996. Premier cas connu d'un sub-fossile de scorpion dans le copal de Madagascar. Comptes Rendus de l'Académie des Sciences Paris, Série IIa, Sciences de la Terre et des Planètes 323:889-891
1203612	occ			155757	Waeringoscorpio hefteri	species	286760		Waeringoscorpio hefteri		species	286760	Early Emsian		407.6	398.3	Poschmann et al.	2008	50942	Arthropoda	Arachnida	Scorpiones	Proscorpiidae	Waeringoscorpio	Nellenköpfchen			group of beds											M. Poschmann, J. A. Dunlop, and C. Kamenz, G. Scholtz. 2008. The Lower Devonian scorpion Waeringoscorpio and the respirstory nature of its filamentous structures, with the description of a new species from the Westerwald area, Germany. Paläontologische Zeitschrift 82:418-436
1203613	occ			155758	Waeringoscorpio hefteri	species	286760		Waeringoscorpio hefteri		species	286760	Early Emsian		407.6	398.3	Poschmann et al.	2008	50942	Arthropoda	Arachnida	Scorpiones	Proscorpiidae	Waeringoscorpio	Nellenköpfchen			group of beds											M. Poschmann, J. A. Dunlop, and C. Kamenz, G. Scholtz. 2008. The Lower Devonian scorpion Waeringoscorpio and the respirstory nature of its filamentous structures, with the description of a new species from the Westerwald area, Germany. Paläontologische Zeitschrift 82:418-436
1203615	occ			155759	Waeringoscorpio hefteri	species	286760		Waeringoscorpio hefteri		species	286760	Early Emsian		407.6	398.3	Poschmann et al.	2008	50942	Arthropoda	Arachnida	Scorpiones	Proscorpiidae	Waeringoscorpio	Nellenköpfchen			group of beds											M. Poschmann, J. A. Dunlop, and C. Kamenz, G. Scholtz. 2008. The Lower Devonian scorpion Waeringoscorpio and the respirstory nature of its filamentous structures, with the description of a new species from the Westerwald area, Germany. Paläontologische Zeitschrift 82:418-436
1203616	occ			155760	Waeringoscorpio n. sp. westerwaldensis	species	293760		Waeringoscorpio westerwaldensis		species	293760	Pragian		410.8	407.6	Poschmann et al.	2008	50942	Arthropoda	Arachnida	Scorpiones	Proscorpiidae	Waeringoscorpio				group of beds										Undivided Siegenian, but probably Pragian according to Poschmann & Dunlop, 2011. According to Poschmann, "A lower Siegenian to lower middle Siegenian age, stratigraphically below the ‘classical’ Seifen fauna (cf. Drevermann 1904; Dahmer 1934; see Jansen 2012 for related discussion), has been assumed for a sequence near Hombach, yielding a similar facies and fossil association."	M. Poschmann, J. A. Dunlop, and C. Kamenz, G. Scholtz. 2008. The Lower Devonian scorpion Waeringoscorpio and the respirstory nature of its filamentous structures, with the description of a new species from the Westerwald area, Germany. Paläontologische Zeitschrift 82:418-436
1203617	occ			155761	Waeringoscorpio westerwaldensis	species	293760		Waeringoscorpio westerwaldensis		species	293760	Pragian		410.8	407.6	Poschmann et al.	2008	50942	Arthropoda	Arachnida	Scorpiones	Proscorpiidae	Waeringoscorpio				group of beds										Undivided Siegenian, but probably Pragian according to Poschmann & Dunlop, 2011. According to Poschmann, "A lower Siegenian to lower middle Siegenian age, stratigraphically below the ‘classical’ Seifen fauna (cf. Drevermann 1904; Dahmer 1934; see Jansen 2012 for related discussion), has been assumed for a sequence near Hombach, yielding a similar facies and fossil association."	M. Poschmann, J. A. Dunlop, and C. Kamenz, G. Scholtz. 2008. The Lower Devonian scorpion Waeringoscorpio and the respirstory nature of its filamentous structures, with the description of a new species from the Westerwald area, Germany. Paläontologische Zeitschrift 82:418-436
1203621	occ			155762	n. gen. Hubeiscorpio n. sp. gracilitarsus	species	243119		Hubeiscorpio gracilitarsus		species	243119	Frasnian		382.7	372.2	Walossek et al.	1990	50944	Arthropoda	Arachnida	Scorpiones	NO_FAMILY_SPECIFIED	Hubeiscorpio				group of beds										"Previously dated as uppermost Upper Devonian, but recent investigations on spores indicate that the stratum is not younger than Frasnian."	D. Walossek, C. S. Li, and C. Brauckmann. 1990. A scorpion from the Upper Devonian of Hubei Province, China (Arachnida, Scorpionida). Neues Jahrbuch für Geologie und Paläontologie, Montashefte 1990(3):169-180
1204406	occ			123760	n. gen. Palaeolychas n. sp. balticus	species	294562		Palaeolychas balticus		species	294562	Priabonian		37.71	33.9	Lourenço and Weitschat	1996	51042	Arthropoda	Arachnida	Scorpiones	Buthidae	Palaeolychas														According to Aleksandrova and Zaporozhets (2008), the higher parts of the Prussian Formation (including the Blaue Erde or Blue Earth) belong to the Charlesdowniea clathrata angulosa dinocyst Zone. Based on its index species, this zone is concurrent to Zone W13 established in the Parisian basin (Châteauneuf and Gruas-Cavagnetto 1978), where it is correlated with nannoplankton zones NP18–NP21 (Powe…	W. R. Lourenço and W. Weitschat. 1996. More than 120 years after its description, the enigmatic status of the genus of the Baltic amber scorpion "Tityus eogenus" Menge, 1869 can finally be clarified. Mitteilungen aus dem Geologisch-Paläontologischen Institut der Universität Hamburg 79:183-193
1204446	occ			154709	n. gen. Palaeospinobuthus n. sp. cenozoicus	species	294577		Palaeospinobuthus cenozoicus		species	294577	Priabonian		37.71	33.9	Lourenço et al.	2005	51052	Arthropoda	Arachnida	Scorpiones	Buthidae	Palaeospinobuthus														According to Aleksandrova and Zaporozhets (2008), the higher parts of the Prussian Formation (including the Blaue Erde or Blue Earth) belong to the Charlesdowniea clathrata angulosa dinocyst Zone. Based on its index species, this zone is concurrent to Zone W13 established in the Parisian basin (Châteauneuf and Gruas-Cavagnetto 1978), where it is correlated with nannoplankton zones NP18–NP21 (Powe…	W. R. Lourenço, H. Henderickx, and W. Weitschat. 2005. A new genus and species of fossil scorpion from Baltic amber (Scorpiones, Buthidae). Mitteilungen aus dem Geologisch-Paläontologischen Institut der Universität Hamburg 89:159-166
1204447	occ			155980	Chactas n. sp. pleistocenicus	species	294578		Chactas pleistocenicus		species	294578	Holocene		0.0117	0	Lourenço and Weitschat	2005	51053	Arthropoda	Arachnida	Scorpiones	Chactidae	Chactas															W. R. Lourenço and W. Weitschat. 2005. First sub-fossil scorpion of the genus Chactas Gervais from Colombian copal (Scorpiones, Chactidae). Mitteilungen aus dem Geologisch-Paläontologischen Institut der Universität Hamburg 89:179-182
1204448	occ			155981	n. gen. Palaeoisometrus n. sp. elegans	species	294579		Palaeoisometrus elegans		species	294579	Priabonian		37.71	33.9	Lourenço and Weitschat	2005	51054	Arthropoda	Arachnida	Scorpiones	Buthidae	Palaeoisometrus														According to Aleksandrova and Zaporozhets (2008), the higher parts of the Prussian Formation (including the Blaue Erde or Blue Earth) belong to the Charlesdowniea clathrata angulosa dinocyst Zone. Based on its index species, this zone is concurrent to Zone W13 established in the Parisian basin (Châteauneuf and Gruas-Cavagnetto 1978), where it is correlated with nannoplankton zones NP18–NP21 (Powe…	W. R. Lourenço and W. Weitschat. 2005. A new genus and species of fossil scorpion from a different kind of Baltic amber (Scorpiones, Buthidae). Mitteilungen aus dem Geologisch-Paläontologischen Institut der Universität Hamburg 89:183-188
1204451	occ			155982	n. gen. Palaeoananteris n. sp. ribnitiodamgartensis	species	294580		Palaeoananteris ribnitiodamgartensis		species	294580	Priabonian		37.71	33.9	Lourenço and Weitschat	2001	51055	Arthropoda	Arachnida	Scorpiones	Buthidae	Palaeoananteris														According to Aleksandrova and Zaporozhets (2008), the higher parts of the Prussian Formation (including the Blaue Erde or Blue Earth) belong to the Charlesdowniea clathrata angulosa dinocyst Zone. Based on its index species, this zone is concurrent to Zone W13 established in the Parisian basin (Châteauneuf and Gruas-Cavagnetto 1978), where it is correlated with nannoplankton zones NP18–NP21 (Powe…	W. R. Lourenço and W. Weitschat. 2001. Description of another fossil scorpion from Baltic amber, with considerations on the evolutionary levels of Cenozoic Buthoidea. Mitteilungen aus dem Geologisch-Paläontologischen Institut der Universität Hamburg 85:277-283
1226670	occ			34907	Typhlopisthacanthus n. sp. anglicus	species	286882	subjective synonym of	Compsoscorpius buthiformis		species	272585	Westphalian B		317	314.6	Petrunkevitch	1949	9400	Arthropoda	Arachnida	Scorpiones	NO_FAMILY_SPECIFIED	Compsoscorpius														Middle Coal Measures (binds between the "Brooch" and "Thick" coals). Westphalian B, Duckmantian, according to recent papers.	A. I. Petrunkevitch. 1949. A study of the structure classification and relationships of the Palaeozoic Arachnida based on the collections of the British Museum. Transactions of the Connecticut Academy of Arts and Sciences 37:69-315
1226671	occ			125238	Compsoscorpius n. sp. elongatus	species	286880	subjective synonym of	Compsoscorpius buthiformis		species	272585	Westphalian B		317	314.6	Petrunkevitch	1949	9400	Arthropoda	Arachnida	Scorpiones	NO_FAMILY_SPECIFIED	Compsoscorpius														Middle Coal Measures (binds between the "Brooch" and "Thick" coals). Westphalian B, Duckmantian, according to recent papers.	A. I. Petrunkevitch. 1949. A study of the structure classification and relationships of the Palaeozoic Arachnida based on the collections of the British Museum. Transactions of the Connecticut Academy of Arts and Sciences 37:69-315
1235484	occ	30524		153558	Loboarchaeoctonus squamosus	species	286862		Loboarchaeoctonus squamosus		species	286862	Arundian		346.7	340.2	Kjellesvig-Waering	1986	49610	Arthropoda	Arachnida	Scorpiones	Loboarchaeoctonidae	Loboarchaeoctonus	Glencartholm Volcanic Beds	Upper Border												"Visean C2S1" (= Arundian)	E. N. Kjellesvig-Waering. 1986. A restudy of the fossil Scorpionida of the world. Palaeontographica Americana 55:1-287
1235485	occ	30525		153558	n. gen. Anthracochaerilus n. sp. palustris	species	286824		Anthracochaerilus palustris		species	286824	Arundian		346.7	340.2	Kjellesvig-Waering	1986	49610	Arthropoda	Arachnida	Scorpiones	Centromachidae	Anthracochaerilus	Glencartholm Volcanic Beds	Upper Border												"Visean C2S1" (= Arundian)	E. N. Kjellesvig-Waering. 1986. A restudy of the fossil Scorpionida of the world. Palaeontographica Americana 55:1-287
1235486	occ			127289	Europhthalmus ? sp.	genus	286832	subjective synonym of	Eoscorpius		genus	272266	Westphalian B		317	314.6	Petrunkevitch	1949	9400	Arthropoda	Arachnida	Scorpiones	Eoscorpiidae	Eoscorpius														Middle Coal Measures, over the Barnsley Thick Coal	A. I. Petrunkevitch. 1949. A study of the structure classification and relationships of the Palaeozoic Arachnida based on the collections of the British Museum. Transactions of the Connecticut Academy of Arts and Sciences 37:69-315
1236229	occ			34935	n. gen. Typhloscorpius n. sp. distinctus	species	286836	recombined as	Eoscorpius distinctus		species	286836	Westphalian B		317	314.6	Petrunkevitch	1949	9400	Arthropoda	Arachnida	Scorpiones	Eoscorpiidae	Eoscorpius				group of beds										Middle Coal Measures (binds between the "Brooch" and "Thick" coals). Westphalian B, Duckmantian, according to recent papers.	A. I. Petrunkevitch. 1949. A study of the structure classification and relationships of the Palaeozoic Arachnida based on the collections of the British Museum. Transactions of the Connecticut Academy of Arts and Sciences 37:69-315
1251178	occ			165189	n. gen. Eramoscorpius n. sp. brucensis	species	312480		Eramoscorpius brucensis		species	312480	Wenlock		433.4	427.4	Waddington et al.	2015	54022	Arthropoda	Arachnida	Scorpiones	NO_FAMILY_SPECIFIED	Eramoscorpius	Eramosa			group of beds										Early Wenlock (433-430 Ma)	J. B. Waddington, D. M. Rudkin, and J. A. Dunlop. 2015. A new mid-Silurian aquatic scorpion - one step closer to land?. Biology Letters 11:20140815
1251179	occ			165190	Eramoscorpius brucensis	species	312480		Eramoscorpius brucensis		species	312480	Wenlock		433.4	427.4	Waddington et al.	2015	54022	Arthropoda	Arachnida	Scorpiones	NO_FAMILY_SPECIFIED	Eramoscorpius	Eramosa			group of beds										Early Wenlock (433-430 Ma)	J. B. Waddington, D. M. Rudkin, and J. A. Dunlop. 2015. A new mid-Silurian aquatic scorpion - one step closer to land?. Biology Letters 11:20140815
1290669	occ			144466	Chaerilobuthus n. sp. longiaculeus	species	326310		Chaerilobuthus longiaculeus		species	326310	Early Cenomanian		100.5	93.9	Lourenço	2013	55976	Arthropoda	Arachnida	Scorpiones	Chaerilobuthidae	Chaerilobuthus															W. R. Lourenço. 2013. A new species of Chaerilobuthus Lourenço & Beigel, 2011 from Cretaceous Burmese amber (Scorpiones: Chaerilobuthidae). Acta Biológica Paranaense 42:1-5
1291675	occ			124318	Palaeoananteris n. sp. wunderlichi	species	326402		Palaeoananteris wunderlichi		species	326402	Priabonian		37.71	33.9	Lourenço	2004	56007	Arthropoda	Arachnida	Scorpiones	Buthidae	Palaeoananteris														According to Aleksandrova and Zaporozhets (2008), the higher parts of the Prussian Formation (including the Blaue Erde or Blue Earth) belong to the Charlesdowniea clathrata angulosa dinocyst Zone. Based on its index species, this zone is concurrent to Zone W13 established in the Parisian basin (Châteauneuf and Gruas-Cavagnetto 1978), where it is correlated with nannoplankton zones NP18–NP21 (Powe…	W. R. Lourenço. 2004. Description of a further species of fossil scorpion in Baltic amber. In J. Wunderlich (ed.), Beiträge zur Araneologie 3:1886-1889
1291720	occ			124526	n. gen. Araripescorpius n. sp. ligabuei	species	287005		Araripescorpius ligabuei		species	287005	Late Aptian		119.5	113	Campos	1986	56012	Arthropoda	Arachnida	Scorpiones	Chactidae	Araripescorpius	Crato	Santana		group of beds											D. R. B. Campos. 1986. Primeiro registro fóssil de Scorpionoidea da Chapada do Araripe (Cretáceo Inferior), Brasil. Anais da Academia Brasileira de Ciências 58:135-137
1293376	occ			124475	Tityus n. sp. geratus	species	327040		Tityus geratus		species	327040	Burdigalian	Langhian	20.44	13.82	Santiago-Blay and Poinar	1988	56153	Arthropoda	Arachnida	Scorpiones	Buthidae	Tityus	La Toca			group of beds										Older dates for Dominican amber were Upper Eocene or Oligocene, but it is now dated as Miocene.	J. A. Santiago-Blay and G. O. Poinar. 1988. A fossil scorpion Tityus geratus new species (Scorpiones: Buthidae) from Dominican amber. Historical Biology 1:345-354
1320329	occ			177540	Eoscorpius ? sp.	genus	272266		Eoscorpius		genus	272266	Stephanian C		300.9	300.3	Poschmann et al.	2016	58699	Arthropoda	Arachnida	Scorpiones	Eoscorpiidae	Eoscorpius				group of beds										Deposit intercalated between the Grand Pas and Burelle coal seams. Becq-Giraudon (1973) interpreted the plant assemblages as Stephanian B in age. However, they are now considered as typical of the Upper Stephanian according to the revision of the Saint-Etienne flora by Doubinger et al. (1995).	M. Poschmann, J. A. Dunlop, and O. Béthoux, J. Galtier. 2016. Carboniferous arachnids from the Graissessac Basin, Central Massif, France. PalZ 90:33-48
1320330	occ			177541	Compsoscorpius ? sp.	genus	272609		Compsoscorpius		genus	272609	Stephanian C		300.9	300.3	Poschmann et al.	2016	58699	Arthropoda	Arachnida	Scorpiones	NO_FAMILY_SPECIFIED	Compsoscorpius				group of beds										Becq-Giraudon (1973) interpreted the plant assemblages as Stephanian B in age. However, they are now considered as typical of the Upper Stephanian according to the revision of the Saint-Etienne flora by Doubinger et al. (1995).	M. Poschmann, J. A. Dunlop, and O. Béthoux, J. Galtier. 2016. Carboniferous arachnids from the Graissessac Basin, Central Massif, France. PalZ 90:33-48
1321021	occ			153497	Opsieobuthus ? n. sp. tungeri	species	339123		Opsieobuthus tungeri		species	339123	Sakmarian	Artinskian	293.52	283.5	Dunlop et al.	2016	58773	Arthropoda	Arachnida	Scorpiones	Centromachidae	Opsieobuthus	Leukersdorf		Zeisigwald Tuff	bed										Trigonotarbid from near the base of unit S5 sensu Rößler et al. (2012), the lowermost deposit of the Zeisigwald Tuff horizon. Scorpions from S6.7, upper unit of underlying paleosol (interpreted as preserved in burrows). Radiometric dating of the Artinskian GSSP gives an interpolated age of about 290.2-290.1 Ma (Schmitz & Davydov, 2012), so the Chemitz ash bed is perhaps latest Sakmarian, although…	J. A. Dunlop, D. A. Legg, and P. A. Selden, V. Fet, J. W. Schneider, R. Rößler. 2016. Permian scorpions from the Petrified Forest of Chemnitz, Germany. BMC Evolutionary Biology 16(72):1-16
1333619	occ			172900	Betaburmesebuthus n. sp. bellus	species	343944		Betaburmesebuthus bellus		species	343944	Early Cenomanian		100.5	93.9	Lourenço	2016	59562	Arthropoda	Arachnida	Scorpiones	Palaeoburmesebuthidae	Betaburmesebuthus															W. R. Lourenço. 2016. A preliminary synopsis on amber scorpions with special reference to Burmite species: an extraordinary development of our knowledge in only 20 years. ZooKeys 600:75-87
1333620	occ			172900	n. gen. Burmesescorpiops n. sp. groehni	species	343947		Burmesescorpiops groehni		species	343947	Early Cenomanian		100.5	93.9	Lourenço	2016	59563	Arthropoda	Arachnida	Scorpiones	Palaeoeuscorpiidae	Burmesescorpiops															W. R. Lourenço. 2016. A new genus and three new species of scorpions from Cretaceous Burmese amber (Scorpiones: Chaerilobuthidae: Palaeoeuscorpiidae). Arthropoda Selecta 25:67-74
1333621	occ			172900	Chaerilobuthus n. sp. gigantosternum	species	343948		Chaerilobuthus gigantosternum		species	343948	Early Cenomanian		100.5	93.9	Lourenço	2016	59563	Arthropoda	Arachnida	Scorpiones	Chaerilobuthidae	Chaerilobuthus															W. R. Lourenço. 2016. A new genus and three new species of scorpions from Cretaceous Burmese amber (Scorpiones: Chaerilobuthidae: Palaeoeuscorpiidae). Arthropoda Selecta 25:67-74
1333622	occ			172900	Chaerilobuthus n. sp. serratus	species	343949		Chaerilobuthus serratus		species	343949	Early Cenomanian		100.5	93.9	Lourenço	2016	59563	Arthropoda	Arachnida	Scorpiones	Chaerilobuthidae	Chaerilobuthus															W. R. Lourenço. 2016. A new genus and three new species of scorpions from Cretaceous Burmese amber (Scorpiones: Chaerilobuthidae: Palaeoeuscorpiidae). Arthropoda Selecta 25:67-74
1365842	occ			186018	n. gen. Eoscorpius n. sp. primaevus	species	354985		Eoscorpius primaevus		species	354985	Miocene		23.03	5.333	Jordan and Gilbert	1919	24992	Arthropoda	Arachnida	Scorpiones	Eoscorpiidae	Eoscorpius	Monterey														D. S. Jordan and J. Z. Gilbert. 1919. Fossil Fishes of the Miocene (Monterey) Formations. Leland Stanford Junior University Publications, University Series
1380517	occ			188969	n. gen. Eoeuscorpius n. sp. ceratoi	species	361247		Eoeuscorpius ceratoi		species	361247	Ypresian		56	47.8	Kühl and Lourenço	2017	63454	Arthropoda	Arachnida	Scorpiones	Euscorpiidae	Eoeuscorpius	Pesciara			group of beds										From the lower part of the Pesciara limestone. Initially assigned to the Lutetian. However, calcareous nannofossils attribute the classic Pesciara locality to the Discoaster sublodoensis Zone (NP14 or CP12) of uppermost Ypresian to lowermost Lutetian age. Larger foraminifera indicate the Alveolina dainellii Zone, and have limited abrasion so do not appear to be reworked. Therefore, biostratigraph…	G. Kühl and W. R. Lourenço. 2017. A new genus and species of fossil scorpion (?Euscorpiidae) from the Early–Middle Eocene of Pesciara (Bolca, Italy). PalZ 91:283-290
1417584	occ			196229	n. gen. Permomatveevia n. sp. perneri	species	376180		Permomatveevia perneri		species	376180	Kungurian		283.5	273.01	Dammann	2017	66751	Arthropoda	Arachnida	Scorpiones	NO_FAMILY_SPECIFIED	Permomatveevia	Koshelevka			group of beds										Late Kungurian	M. Dammann. 2017. Permomatveevia perneri nov. gen. n. sp., an Early Permian scorpion from Russian Angara-Land. In M. Wachtler, T. Perner (eds.), Early Permian Origin and Evolution of Angiosperms - The Flowering of Angara-Land. Portland: Oregon Institute of Geological Research.
1418734	occ			144466	n. gen. Archaeoscorpiops n. sp. cretacicus	species	376943		Archaeoscorpiops cretacicus		species	376943	Early Cenomanian		100.5	93.9	Lourenço	2015	66853	Arthropoda	Arachnida	Scorpiones	Palaeoeuscorpiidae	Archaeoscorpiops															W. R. Lourenço. 2015. A new subfamily, genus and species of fossil scorpions from Cretaceous Burmese amber (Scorpiones: Palaeoeuscorpiidae). Mesozoic Spiders (Araneae): Ancient Spider Faunas and Spider Evolution, Beiträge zur Araneologie 9:457-464
1418735	occ			144466	Palaeoburmesebuthus sp.	genus	286903		Palaeoburmesebuthus		genus	286903	Early Cenomanian		100.5	93.9	Lourenço	2015	66854	Arthropoda	Arachnida	Scorpiones	Palaeoburmesebuthidae	Palaeoburmesebuthus															W. R. Lourenço. 2015. Clarification of the familiar status of the genus Palaeoburmesebuthus Lourenço, 2002 from Cretaceous Burmese amber (Scorpiones: Archaeobuthidae: Palaeoburmesebuthinae). In J. Wunderlich (ed.), Mesozoic Spiders (Araneae): Ancient Spider Faunas and Spider Evolution, Beiträge zur Araneologie 9:465-475
1418736	occ			144466	Chaerilobuthus n. sp. birmanicus	species	376945		Chaerilobuthus birmanicus		species	376945	Early Cenomanian		100.5	93.9	Lourenço	2015	66854	Arthropoda	Arachnida	Scorpiones	Chaerilobuthidae	Chaerilobuthus															W. R. Lourenço. 2015. Clarification of the familiar status of the genus Palaeoburmesebuthus Lourenço, 2002 from Cretaceous Burmese amber (Scorpiones: Archaeobuthidae: Palaeoburmesebuthinae). In J. Wunderlich (ed.), Mesozoic Spiders (Araneae): Ancient Spider Faunas and Spider Evolution, Beiträge zur Araneologie 9:465-475
1418737	occ			196547	Palaeoburmesebuthus n. sp. ohlhoffi	species	376944		Palaeoburmesebuthus ohlhoffi		species	376944	Early Cenomanian		100.5	93.9	Lourenço	2015	66854	Arthropoda	Arachnida	Scorpiones	Palaeoburmesebuthidae	Palaeoburmesebuthus															W. R. Lourenço. 2015. Clarification of the familiar status of the genus Palaeoburmesebuthus Lourenço, 2002 from Cretaceous Burmese amber (Scorpiones: Archaeobuthidae: Palaeoburmesebuthinae). In J. Wunderlich (ed.), Mesozoic Spiders (Araneae): Ancient Spider Faunas and Spider Evolution, Beiträge zur Araneologie 9:465-475
1418738	occ			196548	Chaerilobuthus n. sp. bruckschi	species	376946		Chaerilobuthus bruckschi		species	376946	Early Cenomanian		100.5	93.9	Lourenço	2015	66854	Arthropoda	Arachnida	Scorpiones	Chaerilobuthidae	Chaerilobuthus															W. R. Lourenço. 2015. Clarification of the familiar status of the genus Palaeoburmesebuthus Lourenço, 2002 from Cretaceous Burmese amber (Scorpiones: Archaeobuthidae: Palaeoburmesebuthinae). In J. Wunderlich (ed.), Mesozoic Spiders (Araneae): Ancient Spider Faunas and Spider Evolution, Beiträge zur Araneologie 9:465-475
1418739	occ			196549	n. gen. Betaburmesebuthus n. sp. kobberti	species	376947		Betaburmesebuthus kobberti		species	376947	Early Cenomanian		100.5	93.9	Lourenço and Beigel	2015	66855	Arthropoda	Arachnida	Scorpiones	Palaeoburmesebuthidae	Betaburmesebuthus															W. R. Lourenço and A. Beigel. 2015. A new genus and species of Palaeoburmesebuthinae Lourenço, 2015 (Scorpiones: Archaeobuthidae) from Cretaceous amber of Myanmar. In J. Wunderlich (ed.), Mesozoic Spiders (Araneae): Ancient Spider Faunas and Spider Evolution, Beiträge zur Araneologie 9:476-480
1421131	occ			179176	Petaloscorpio bureaui	species	243116		Petaloscorpio bureaui		species	243116	Frasnian		382.7	372.2	Jeram	1996	86448	Arthropoda	Arachnida	Scorpiones	Gigantoscorpionidae	Petaloscorpio	Escuminac														A.J. Jeram. 1996. Chelicerata from the Escuminac Formation. In H.-P. Shultze, R. Cloutier, (eds.), Devonian fishes and plants of Miguasha, Quebec, Canada. Munchen: Verlag Dr. Friedrich Pfeil.
1445005	occ			201736	Praearcturus gigas	species	286809		Praearcturus gigas		species	286809	Lochkovian		419.2	410.8	White	1935	69038	Arthropoda	Arachnida	Scorpiones	Praearcturidae	Praearcturus	Old Red Sandstone				2									Lower Old Red Sandstone (Dittonian, zone II,2)	E. I. White. 1935. The ostracoderm Pteraspis Kner and the relationships of the agnathous vertebrates. Philosophical Transactions of the Royal Society of London. Series B, Biological Sciences 225(527):381-457
1514631	occ			211361	Eoscorpius sp.	genus	272266		Eoscorpius		genus	272266	Asselian		298.9	293.52	Lei et al.	2020	73023	Arthropoda	Arachnida	Scorpiones	Eoscorpiidae	Eoscorpius	Taiyuan			bed										Collected from the volcanic tuff bed between Coal No. 6 and No. 7 in Wuda Coalfield, Inner Mongolia, China. The tuff bed belongs to the uppermost part of Taiyuan Formation. Unpublished isotopic dating indicates the tuff bed to be Asselian in age (Wang et al., 2014).	X. J. Lei, W. M. Zhou, and M. L. Wan, H. B. Wei, B. Wang. 2020. A new scorpion from a Permian peat swamp in Inner Mongolia, China. Proceedings of the Geologists' Association 131:160-167
1534354	occ			124367	Eoscorpius sp.	genus	272266		Eoscorpius		genus	272266	Westphalian A		318.8	317	Anderson et al.	1999	74255	Arthropoda	Arachnida	Scorpiones	Eoscorpiidae	Eoscorpius	Pennine Lower Coal Measures		Wigan Four Foot Coal	group of beds										Langsettian; uppermost Westphalian A, lower Modiolaris chronozone. Concretion-bearing interval present in roof shale overlying Wigan Four-Foot Coal.	L. I. Anderson, J. A. Dunlop, and R. M. C. Eager, C. A. Horrocks, H. M. Wilson. 1999. Soft-bodied fossils from the roof shales of the Wigan Four Foot coal seem, Westhoughton, Lancashire, UK. Geological Magazine 135(3):321-329
1539776	occ			216437	Eoscorpius cf. carbonarius	species	272267		Eoscorpius carbonarius		species	272267	Westphalian C	Westphalian D	314.6	307.4	Dunlop et al.	2008	74756	Arthropoda	Arachnida	Scorpiones	Eoscorpiidae	Eoscorpius	Flöz Zweibänke													"Collecting places of insects are the clay stone layers above Seam Zwseibänke and Seam Dreibänke." Brauckmann & Herd, 2002	J. A. Dunlop, C. Brauckmann, and H. Steur. 2008. A Late Carboniferous fossil scorpion from the Piesberg, near Osnabrück, Germany. Fossil Record 11:25-32
1541173	occ			216790	Gigantoscorpio cf. willsi	species	243114		Gigantoscorpio willsi		species	243114	Ivorian		353.7	346.7	Waterston	1985	74952	Arthropoda	Arachnida	Scorpiones	Gigantoscorpionidae	Gigantoscorpio				group of beds										Lower Carboniferous (Tuedian), Cementstone Group, Calciferous Sandstone Member	C. D. Waterston. 1985. Chelicerata from the Dinantian of Foulden, Berwickshire, Scotland. Transactions of the Royal Society of Edinburgh: Earth Sciences 76:25-33
1544065	occ			217223	Tityus n. sp. apozonalli	species	326671		Tityus apozonalli		species	326671	Early Miocene		23.03	15.98	Riquelme et al.	2015	56043	Arthropoda	Arachnida	Scorpiones	Buthidae	Tityus															F. Riquelme, G. Villegas-Guzmán, and E. González-Santillán, V. Córdova-Tabares, O. F. Francke, D. Piedra-Jiménez, E. Estrada-Ruiz, B. Luna-Castro. 2015. New fossil scorpion from the Chiapas amber lagerstätte. PLoS One 10(8):e0133396
1544353	occ			122490	Allobuthus pescei	species	286892		Allobuthus pescei		species	286891	Stephanian B		301.4	300.9	Vachon and Heyler	1985	75486	Arthropoda	Arachnida	Scorpiones	Anthracoscorpionidae	Allobuthus															M. Vachon and D. Heyler. 1985. Déscription d’une nouvelle espèce de Scorpion: Buthiscorpius pescei (Stéphanien de Montceau-les-Mines, France). Remarques sur la classification des Scorpions (Arachnida) du Carbonifère. Bulletin de la Société d’Histoire Naturelle d’Autun 113:29-47
1560958	occ			220288	n. gen. Cretaceousopisthacanthus n. sp. smeelei	species	437861		Cretaceousopisthacanthus smeelei		species	437861	Early Cenomanian		100.5	93.9	Lourenço and Velten	2021	76934	Arthropoda	Arachnida	Scorpiones	Protoischnuridae	Cretaceousopisthacanthus															W. R. Lourenço and J. Velten. 2021. One more new genus and species of scorpion from Early Cretaceous Burmese amber (Scorpiones: Protoischnuridae). Faunitaxys 9(14):1-5
1588331	occ			161726	Betaburmesebuthus n. sp. spinipedis	species	425976		Betaburmesebuthus spinipedis		species	425976	Early Cenomanian		100.5	93.9	Xuan et al.	2022	80479	Arthropoda	Arachnida	Scorpiones	Palaeoburmesebuthidae	Betaburmesebuthus															Q. Xuan, C. Y. Cai, and D. Y. Huang. 2022. A new Palaeoburmesebuthidae scorpion from mid-Cretaceous Burmese amber (Arachnida: Scorpiones: Buthoidea). Cretaceous Research 134(105165)
1622056	occ			161726	Betaburmesebuthus bellus	species	343944		Betaburmesebuthus bellus		species	343944	Early Cenomanian		100.5	93.9	Xuan et al.	2023	83986	Arthropoda	Arachnida	Scorpiones	Palaeoburmesebuthidae	Betaburmesebuthus															Q. Xuan, C. Y. Cai, and D. Y. Huang. 2023. Revision of palaeoburmesebuthid scorpions in mid-Cretaceous amber from northern Myanmar (Scorpiones: Buthoidea). Palaeoentomology 6:64-101
1622057	occ			161726	Betaburmesebuthus kobberti	species	376947		Betaburmesebuthus kobberti		species	376947	Early Cenomanian		100.5	93.9	Xuan et al.	2023	83986	Arthropoda	Arachnida	Scorpiones	Palaeoburmesebuthidae	Betaburmesebuthus															Q. Xuan, C. Y. Cai, and D. Y. Huang. 2023. Revision of palaeoburmesebuthid scorpions in mid-Cretaceous amber from northern Myanmar (Scorpiones: Buthoidea). Palaeoentomology 6:64-101
1622058	occ			161726	Betaburmesebuthus fleissneri	species	469027		Betaburmesebuthus fleissneri		species	469027	Early Cenomanian		100.5	93.9	Xuan et al.	2023	83986	Arthropoda	Arachnida	Scorpiones	Palaeoburmesebuthidae	Betaburmesebuthus															Q. Xuan, C. Y. Cai, and D. Y. Huang. 2023. Revision of palaeoburmesebuthid scorpions in mid-Cretaceous amber from northern Myanmar (Scorpiones: Buthoidea). Palaeoentomology 6:64-101
1622059	occ			161726	Betaburmesebuthus sp.	genus	343943		Betaburmesebuthus		genus	343943	Early Cenomanian		100.5	93.9	Xuan et al.	2023	83986	Arthropoda	Arachnida	Scorpiones	Palaeoburmesebuthidae	Betaburmesebuthus															Q. Xuan, C. Y. Cai, and D. Y. Huang. 2023. Revision of palaeoburmesebuthid scorpions in mid-Cretaceous amber from northern Myanmar (Scorpiones: Buthoidea). Palaeoentomology 6:64-101
1622060	occ			161726	Betaburmesebuthus larafleissnerae	species	469028		Betaburmesebuthus larafleissnerae		species	469028	Early Cenomanian		100.5	93.9	Xuan et al.	2023	83986	Arthropoda	Arachnida	Scorpiones	Palaeoburmesebuthidae	Betaburmesebuthus															Q. Xuan, C. Y. Cai, and D. Y. Huang. 2023. Revision of palaeoburmesebuthid scorpions in mid-Cretaceous amber from northern Myanmar (Scorpiones: Buthoidea). Palaeoentomology 6:64-101
1622061	occ			161726	Betaburmesebuthus muelleri	species	469029		Betaburmesebuthus muelleri		species	469029	Early Cenomanian		100.5	93.9	Xuan et al.	2023	83986	Arthropoda	Arachnida	Scorpiones	Palaeoburmesebuthidae	Betaburmesebuthus															Q. Xuan, C. Y. Cai, and D. Y. Huang. 2023. Revision of palaeoburmesebuthid scorpions in mid-Cretaceous amber from northern Myanmar (Scorpiones: Buthoidea). Palaeoentomology 6:64-101
1622062	occ			161726	Betaburmesebuthus n. sp. villosus	species	469030		Betaburmesebuthus villosus		species	469030	Early Cenomanian		100.5	93.9	Xuan et al.	2023	83986	Arthropoda	Arachnida	Scorpiones	Palaeoburmesebuthidae	Betaburmesebuthus															Q. Xuan, C. Y. Cai, and D. Y. Huang. 2023. Revision of palaeoburmesebuthid scorpions in mid-Cretaceous amber from northern Myanmar (Scorpiones: Buthoidea). Palaeoentomology 6:64-101
1622063	occ			161726	Betaburmesebuthus n. sp. fuscus	species	469031		Betaburmesebuthus fuscus		species	469031	Early Cenomanian		100.5	93.9	Xuan et al.	2023	83986	Arthropoda	Arachnida	Scorpiones	Palaeoburmesebuthidae	Betaburmesebuthus															Q. Xuan, C. Y. Cai, and D. Y. Huang. 2023. Revision of palaeoburmesebuthid scorpions in mid-Cretaceous amber from northern Myanmar (Scorpiones: Buthoidea). Palaeoentomology 6:64-101
1622373	occ			161726	Chaerilus sp. 1 informal	species	469316	species not entered	Chaerilus		genus	469316	Early Cenomanian		100.5	93.9	Xuan et al.	2023	84089	Arthropoda	Arachnida	Scorpiones	Chaerilidae	Chaerilus															Q. Xuan, C. Y. Cai, and D. Y. Huang. 2023. Immature chaerilid scorpions from mid-Cretaceous amber of northern Myanmar (Arachnida: Scorpiones: Chaeriloidea). Cretaceous Research 144(105461)
1622374	occ			161726	Chaerilus sp. 2 informal	species	469316	species not entered	Chaerilus		genus	469316	Early Cenomanian		100.5	93.9	Xuan et al.	2023	84089	Arthropoda	Arachnida	Scorpiones	Chaerilidae	Chaerilus															Q. Xuan, C. Y. Cai, and D. Y. Huang. 2023. Immature chaerilid scorpions from mid-Cretaceous amber of northern Myanmar (Arachnida: Scorpiones: Chaeriloidea). Cretaceous Research 144(105461)
1624797	occ			228902	Protoischnurus axelrodorum	species	286920		Protoischnurus axelrodorum		species	286920	Late Aptian		119.5	113	de Carvalho et al.	2023	84466	Arthropoda	Arachnida	Scorpiones	Protoischnuridae	Protoischnurus	Crato	Santana		group of beds											M. G. P. de Carvalho, J. G. Maisey, and I. D. Mendes, I. S. Carvalho. 2023. Micro-tomographic analysis of a scorpion fossil from the Aptian Crato Formation of northeastern Brazil. Cretaceous Research 147(105454)
1626488	occ			230226	Spinoburmesebuthus n. sp. knodelorum	species	469035	recombined as	Betaburmesebuthus knodelorum		species	469035	Early Cenomanian		100.5	93.9	Lourenço	2021	84773	Arthropoda	Arachnida	Scorpiones	Palaeoburmesebuthidae	Betaburmesebuthus															W. R. Lourenço. 2021. Further comments on the elements of the family Palaeoburmesebuthidae Lourenço, 2015 with description of a new species of Spinoburmesebuthus Lourenço, 2017 from Early Cretaceous Burmite amber (Scorpiones). Faunitaxys 9(17):1-6
1626489	occ			230227	Chaerilobuthus n. sp. meggeri	species	472187		Chaerilobuthus meggeri		species	472187	Early Cenomanian		100.5	93.9	Lourenço and Velten	2021	84775	Arthropoda	Arachnida	Scorpiones	Chaerilobuthidae	Chaerilobuthus															W. R. Lourenço and J. Velten. 2021. Early Cretaceous Burmite fossils of the genus Chaerilobuthus Lourenço & Beigel, 2011 (Scorpiones: Chaerilobuthidae) and description of a particular new species. Faunitaxys 9(30):1-5
1626490	occ			230228	Chaerilobuthus n. sp. brandti	species	472188		Chaerilobuthus brandti		species	472188	Early Cenomanian		100.5	93.9	Lourenço and Velten	2022	84777	Arthropoda	Arachnida	Scorpiones	Chaerilobuthidae	Chaerilobuthus															W. R. Lourenço and J. Velten. 2022. The remarkable variability of the genus Chaerilobuthus Lourenço & Beigel, 2011 (Scorpiones: Chaerilobuthidae) and description of a new species from Early Cretaceous Burmite. Faunitaxys 10(10):1-6
1626491	occ			230229	n. gen. Protochactas n. sp. furreri	species	472191		Protochactas furreri		species	472191	Fassanian		242	239.7	Magnani et al.	2022	84779	Arthropoda	Arachnida	Scorpiones	Protochactidae	Protochactas	Meride			bed	Protrachyceras gredleri									Cava superiore beds, lower Meride Limestone, early Ladinian (P. gredleri ammonoid zone), Middle Triassic	F. Magnani, R. Stockar, and W. R. Lourenço. 2022. A new family, genus and species of fossil scorpion from the Meride Limestone (Middle Triassic) of Monte San Giorgio (Switzerland). Faunitaxys 10(24):1-7
1626492	occ			230230	n. gen. Cretaceousbuthus n. sp. fraaijeorum	species	472193		Cretaceousbuthus fraaijeorum		species	472193	Early Cenomanian		100.5	93.9	Lourenço and Velten	2022	84781	Arthropoda	Arachnida	Scorpiones	Buthidae	Cretaceousbuthus															W. R. Lourenço and J. Velten. 2022. Further insights on Cretaceous Burmite scorpions with the descriptions of a new genus and species (Scorpiones: Buthoidea: Buthidae). Faunitaxys 10(35):1-5
1626493	occ			230231	Cretaceousbuthus n. sp. petersi	species	472194		Cretaceousbuthus petersi		species	472194	Early Cenomanian		100.5	93.9	Lourenço and Velten	2023	84771	Arthropoda	Arachnida	Scorpiones	Buthidae	Cretaceousbuthus															W. R. Lourenço and J. Velten. 2023. Confirmation of the validity of the genus Cretaceousbuthus Lourenço, 2022 and description of a new species from Burmite (Scorpiones: Buthoidea: Buthidae). Faunitaxys 11(35):1-6
1626494	occ			230232	Cretaceoushormiops n. sp. staxi	species	472197		Cretaceoushormiops staxi		species	472197	Early Cenomanian		100.5	93.9	Lourenço and Velten	2022	84783	Arthropoda	Arachnida	Scorpiones	Protoischnuridae	Cretaceoushormiops															W. R. Lourenço and J. Velten. 2022. A second new species for the genus Cretaceoushormiops Lourenço, 2018 from Cretaceous Burmite (Scorpiones: Protoischnuridae). Faunitaxys 10(43):1-5
1638076	occ			232123	Praearcturus sp.	genus	281570		Praearcturus		genus	281570	Famennian		372.2	358.9	Lamsdell et al.	2009	86171	Arthropoda	Arachnida	Scorpiones	Praearcturidae	Praearcturus	Old Red Sandstone					Woodhill Bay	10							Bed 10, Woodhill Bay Section	J.C. Lamsdell, S.J. Braddy, and OE Tetlie. 2009. Redescription of Drepanopterus abonensis (Chelicerata: Eurypterida: Stylonurina) From The Late Devonian Of Portishead, UK. Palaeontology 52:1131-1139
1645091	occ			161726	Cretaceoushormiops sp.	genus	472196		Cretaceoushormiops		genus	472196	Early Cenomanian		100.5	93.9	Xuan et al.	2023	87377	Arthropoda	Arachnida	Scorpiones	Protoischnuridae	Cretaceoushormiops															Q. Xuan, C. Y. Cai, and D. Y. Huang. 2023. New material of Cretaceoushormiops Lourenço from mid-Cretaceous Burmese amber (Arachnida: Scorpiones: Protoischnuridae). Zootaxa 5396:124-130
1650891	occ			234345	n. gen. Paranotaburmesebuthus n. sp. schmidti	species	487461		Paranotaburmesebuthus schmidti		species	487461	Early Cenomanian		100.5	93.9	Lourenço and Velten	2024	88057	Arthropoda	Arachnida	Scorpiones	Palaeoburmesebuthidae	Paranotaburmesebuthus															W. R. Lourenço and J. Velten. 2024. An exceptional new genus of fossil scorpion from Burmese Cretaceous amber belonging to the family Palaeoburmesebuthidae Lourenço, 2015. Faunitaxys 12(13):1-7
