# Supplementary material for: A review of fossil scorpion higher systematics
Source: PeerJ. 2024 Dec 6;12:e18557. doi: 10.7717/peerj.18557 (PMC11627080; doi:10.7717/peerj.18557)
Supplement: Supplemental Information 1 — The PBDB scorpion data, a standalone R script to conduct analyses and create outputs, as bash script to run this R script, a read me, and Figure S1. The readme contains full instructions. [file peerj-12-18557-s001.zip › README.md]

# Dunlop and Garwood 2024 - Supplementary Information

This folder contains the supplementary information for the paper *A historical review of fossil scorpion higher systematics*.

In the root directory there is a bash script called Dunlop_Garwood_scorpion_taxonomy.sh - running this will load the R script, create the required output folder, and run the required R analyses, outputting the figures for you into a folder called PDFs in the root directory. It may be necessary to provide this execute permissions (i.e. run chmod +x ./Dunlop_Garwood_scorpion_taxonomy.sh in the root directory). The R script is fully commented. If being run manually (i.e. not using the shell script), it will be necessary to set the working directory where indicated at the to of the script. 

The folder also contains SI Figure One - A series of pltos showing the number of described scorpion fossils for each period of the Phanerozoic as described by a series of dates - twenty year intervals from 1850 through to 2010.
